# Supplementary material for: VOZ1 and VOZ2 transcription factors regulate arsenic tolerance and distribution in rice and Arabidopsis
Source: Front Plant Sci. 2023 Sep 20;14:1209860. doi: 10.3389/fpls.2023.1209860 (PMC10548236; doi:10.3389/fpls.2023.1209860)
Supplement: Supplementary Table 3 — RNA sequence analysis from node I samples of osvoz1 and osvoz2 and their isogenic WT. [file Table_1.xlsx]

## Sheet: Kittake vs voz1_deg
gene_id	Kittake_1(WT)	Kittake_2(WT)	Kittake_3(WT)	voz1_1	voz1_2	voz1_3	Kitake	voz1	log2FoldChange	pvalue	padj	gene_name	gene_chr	gene_start	gene_end	gene_strand	gene_length	gene_biotype	gene_description	tf_family
Os03g0115800	5.30654	4.19804	10.3565	13617.7	12933.8	11662.9	6.62035	12738.1	-10.8805	8.14729e-229	1.99666e-224	-	3	887193	888623	-	1431	protein_coding	Conserved hypothetical protein	-
Os03g0426350	32.9005	38.8319	71.5537	908.56	979.055	949.12	47.7621	945.579	-4.29261	5.35597e-99	6.56293e-95	-	3	17809791	17810736	+	946	protein_coding	Conserved hypothetical protein	-
Os04g0119800	29.7166	20.9902	20.7129	621.238	616.094	576.284	23.8066	604.539	-4.67236	4.24261e-96	3.46578e-92	-	4	1160650	1166868	+	2548	protein_coding	Leucine-rich repeat domain containing protein	-
novel.1242	15.9196	24.1388	29.1864	483.401	518.816	476.862	23.0816	493.026	-4.40542	4.30479e-78	2.63744e-74	-	7	19989772	19995743	+	5972	-	PF08284:Retroviral aspartyl protease|PF00078:Reverse transcriptase (RNA-dependent DNA polymerase)|PF17919:RNase H-like domain found in reverse transcriptase|PF17921:Integrase zinc binding domain|PF03732:Retrotransposon gag protein|PF00665:Integrase core domain	RVT_1
Os01g0753000	1293.73	1295.1	1289.85	437.779	503.126	468.576	1292.89	469.827	1.461	1.56648e-41	7.67794e-38	-	1	31592127	31596970	-	2204	protein_coding	Similar to VOZ transcription factor	-
Os01g0975900	476.527	363.131	434.03	1356.05	1309.59	1508.83	424.563	1391.49	-1.71277	6.64096e-41	2.7125e-37	TONOPLAST INTRINSIC PROTEIN 1;2	1	43115747	43117221	-	1394	protein_coding	Similar to Tonoplast membrane integral protein ZmTIP1-2	-
Os04g0174200	2.12261	1.04951	6.59048	237.818	189.326	152.817	3.2542	193.32	-5.84448	2.20175e-28	7.70831e-25	-	4	5058331	5061257	-	1943	protein_coding	Similar to OsRAD23-like	-
Os08g0496700	9.55176	11.5446	32.0109	185.401	237.442	278.016	17.7024	233.619	-3.7004	2.62141e-26	8.03035e-23	-	8	24528147	24529130	+	888	protein_coding	Myb/SANT-like domain domain containing protein	-
Os08g0432800	430.891	389.369	369.067	92.215	116.106	120.596	396.442	109.639	1.85369	2.10479e-25	5.73133e-22	basic helix-loop-helix protein 038	8	20974277	20977254	-	1469	protein_coding	Similar to BHLH transcription activator Ivory seed	HLH
Os08g0546800	1537.83	1070.5	1862.28	533.876	447.688	447.403	1490.21	476.322	1.64584	2.50454e-21	6.13787e-18	HEAT STRESS TRANSCRIPTION FACTOR B2B	8	27382872	27384470	-	1498	protein_coding	Similar to Heat stress transcription factor B-2b	HSF_DNA-bind
Os04g0570500	344.925	319.051	347.412	122.306	117.152	105.867	337.129	115.108	1.55148	2.29872e-19	5.12134e-16	DWF1, DIM/DWF1, DIM	4	28704161	28708189	-	1616	protein_coding	Cytochrome P450 family protein	p450
novel.1321	20.1648	18.8912	18.8299	115.511	179.912	128.881	19.2953	141.435	-2.87305	1.67675e-18	3.42434e-15	-	7	23435677	23437549	-	1598	-	-	-
Os06g0271400	46.6975	46.1785	82.8517	220.345	300.202	312.998	58.5759	277.848	-2.23886	4.4987e-18	8.48075e-15	-	6	9126670	9128484	-	1140	protein_coding	Transposase, Ptta/En/Spm, plant domain containing protein	-
Os05g0417700	237.733	228.793	360.593	76.684	52.3	50.632	275.706	59.872	2.20446	5.567e-18	9.74503e-15	-	5	20457219	20457822	+	604	protein_coding	Hypothetical conserved gene	-
Os04g0684800	2374.14	2427.52	2357.51	1246.36	1350.39	1456.36	2386.39	1351.03	0.820515	8.14182e-18	1.33021e-14	-	4	34975665	34977774	+	811	protein_coding	Similar to CROC-1-like protein (Fragment)	UQ_con
Os10g0419500	342.802	273.922	459.45	845.466	1200.81	1279.61	358.725	1108.63	-1.62632	1.29285e-17	1.98025e-14	ARD4	10	14757127	14759763	-	1124	protein_coding	Similar to SIPL	-
Os11g0655900	662.256	645.449	631.744	1178.41	1237.42	1472.93	646.483	1296.25	-1.00425	2.77709e-17	4.00342e-14	GLUTAREDOXIN 23	11	26269974	26270560	+	587	protein_coding	Thioredoxin fold domain containing protein	-
Os01g0165800	184.667	290.715	266.444	653.27	629.692	653.613	247.275	645.525	-1.3834	6.30806e-17	8.58842e-14	Os_F0651	1	3386766	3390803	-	2479	protein_coding	DNA-binding HORMA domain containing protein	HORMA
novel.1381	38.2071	34.6339	48.9578	166.958	195.602	159.261	40.5996	173.94	-2.09331	4.95197e-16	6.38727e-13	-	8	16801523	16803364	+	1656	-	-	-
Os12g0133900	130.541	141.684	147.815	348.476	335.766	392.168	140.013	358.803	-1.35729	6.22854e-16	7.63214e-13	-	12	1663836	1668952	-	2124	protein_coding	Similar to Epa4p	-
Os07g0631200	237.733	133.288	184.533	42.7101	36.61	27.6175	185.185	35.6458	2.37946	7.68458e-16	8.9679e-13	-	7	26173595	26174381	+	787	protein_coding	Zinc finger, RING/FYVE/PHD-type domain containing protein	-
Os05g0209500	626.171	506.914	593.143	1052.22	1116.08	1201.36	575.409	1123.22	-0.964973	1.82454e-15	2.03246e-12	-	5	6773865	6774671	+	685	protein_coding	Conserved hypothetical protein	-
Os02g0731200	1368.02	1050.56	1248.42	630.945	446.642	389.406	1222.34	488.998	1.32194	5.37518e-15	5.72737e-12	MADS BOX GENE 57	2	30456666	30462759	+	1384	protein_coding	MADS-box transcription factor, Cold tolerance, Control of tillerin	SRF-TF
Os07g0153150	48.8201	39.8814	177.001	3244.03	2980.05	3300.29	88.5676	3174.79	-5.16184	7.24095e-15	7.39392e-12	-	7	2806936	2815086	-	2568	protein_coding	Conserved hypothetical protein	-
Os10g0540800	183.606	145.882	174.177	46.5928	46.024	32.2204	167.888	41.6124	2.0165	1.27632e-14	1.25115e-11	-	10	21091977	21096586	+	3310	protein_coding	Conserved hypothetical protein	-
Os06g0159900	8472.41	8629.08	11358.2	5418.36	3998.86	4451.94	9486.57	4623.05	1.03706	1.35487e-14	1.27707e-11	plant U-box-containing protein 63, U-box protein 63	6	3051248	3055005	+	1315	protein_coding	Similar to Arm repeat containing protein	U-box
novel.560	112.499	91.3075	119.57	2.91205	0	0	107.792	0.970684	6.78752	2.41279e-14	2.19001e-11	-	2	16333507	16337813	+	2556	-	-	-
Os01g0956500	41.391	35.6834	50.8408	191.225	140.164	179.514	42.6384	170.301	-1.99488	4.31976e-14	3.78087e-11	-	1	42138651	42143035	+	1504	protein_coding	Conserved hypothetical protein	-
Os09g0425200	606.006	548.894	620.446	308.678	196.648	230.146	591.782	245.157	1.27053	9.02521e-14	7.62692e-11	-	9	15420766	15421567	-	694	protein_coding	Conserved hypothetical protein	-
Os03g0745000	1972.97	1503.95	2615.48	929.915	638.06	834.047	2030.8	800.674	1.34265	9.40753e-14	7.68501e-11	HEAT STRESS TRANSCRIPTION FACTOR A2A	3	30604067	30607159	-	2664	protein_coding	Similar to Heat stress transcription factor A-2a	-
Os05g0113400	3288.99	2964.87	3262.29	1556.98	1926.73	1948.87	3172.05	1810.86	0.808816	1.35047e-13	1.06761e-10	actin depolymerizing factor 7	5	716295	718798	+	2402	protein_coding	Similar to Actin-depolymerizing factor 2 (ADF 2)	Cofilin_ADF
Os05g0124600	1007.18	1098.84	948.087	605.707	497.896	541.302	1018.04	548.302	0.891926	3.16527e-13	2.4241e-10	-	5	1397305	1404503	-	2490	protein_coding	Ankyrin repeat domain containing protein	-
novel.453	106.131	94.456	48.9578	528.052	226.982	347.98	83.1815	367.671	-2.14854	1.49996e-12	1.11393e-09	-	12	22919825	22923833	+	1745	-	PF00305:Lipoxygenase	Lipoxygenase
Os02g0291000	504.121	406.161	399.195	179.577	210.246	199.766	436.492	196.53	1.15104	1.79711e-12	1.29535e-09	CALCINEURIN B-LIKE PROTEIN 7	2	11015828	11017808	-	642	protein_coding	Calcineurin B (Fragment)	-
Os11g0282700	0	0	5.64898	68.9186	65.898	60.7584	1.88299	65.1916	-5.02556	3.56184e-12	2.494e-09	-	11	10081836	10086180	-	1611	protein_coding	Homeodomain-like containing protein	-
novel.634	0	0	4.70748	61.1531	65.898	68.1231	1.56916	65.058	-5.28233	4.39839e-12	2.99421e-09	-	2	11104531	11106589	-	1843	-	-	-
Os01g0339500	167.687	123.842	209.954	30.0912	32.426	54.3143	167.161	38.9438	2.09796	7.83703e-12	5.19086e-09	NAC DOMAIN-CONTAINING PROTEIN 30	1	13342969	13345864	-	1976	protein_coding	Similar to No apical meristem protein	-
novel.1300	19.1035	8.39609	26.3619	98.0391	116.106	102.185	17.9538	105.443	-2.54269	9.57322e-12	6.17397e-09	-	7	14820363	14822758	-	2105	-	-	-
Os02g0630300	37.1458	25.1883	34.8354	177.635	149.578	98.5023	32.3898	141.905	-2.12905	1.64706e-11	1.03498e-08	GIBBERELLIN 2-OXIDASE 9	2	25199505	25203742	-	3272	protein_coding	2OG-Fe(II) oxygenase domain containing protein	2OG-FeII_Oxy
Os03g0276500	23973.9	20829.6	23396.2	16186.2	14572.9	13894.3	22733.2	14884.5	0.611014	4.78168e-11	2.92962e-08	71.1 KDA CLASS I HEAT SHOCK PROTEIN	3	9370160	9373067	+	2251	protein_coding	Similar to Heat shock protein 70	HSP70
Os01g0179600	3676.37	3491.72	3525.9	4895.16	5661.99	5320.04	3564.67	5292.4	-0.57011	8.46217e-11	5.05811e-08	-	1	4153077	4154674	-	1598	protein_coding	UDP-glucuronosyl/UDP-glucosyltransferase family protein	UDPGT
Os05g0562300	1536.77	1427.34	1862.28	998.834	672.578	638.884	1608.8	770.098	1.06311	1.09135e-10	6.36803e-08	DnaJ domain protein B7	5	27972462	27974607	-	1453	protein_coding	Similar to DnaJ-like protein	DnaJ_C
Os03g0146200	473.343	315.903	575.254	168.899	187.234	186.878	454.833	181.004	1.33041	1.38997e-10	7.92186e-08	-	3	2562873	2564200	+	1023	protein_coding	Conserved hypothetical protein	-
Os06g0114400	1669.44	1507.1	1673.04	898.853	1060.64	1054.07	1616.52	1004.52	0.686602	2.5648e-10	1.42853e-07	-	6	827706	830399	-	759	protein_coding	Conserved hypothetical protein	-
novel.216	27.594	20.9902	30.1279	128.13	123.428	81.9318	26.2374	111.163	-2.07845	3.03242e-10	1.63372e-07	-	10	21878538	21880155	+	1520	-	-	-
Os08g0246001	20.1648	15.7427	1.88299	124.248	89.9559	82.8524	12.5968	99.0186	-2.99424	3.06652e-10	1.63372e-07	-	8	8915335	8917400	-	768	protein_coding	Hypothetical gene	-
Os07g0511301	0	0	1.88299	89.3029	76.3579	57.9967	0.627664	74.5525	-6.79004	4.60404e-10	2.40066e-07	-	7	19533397	19533696	-	300	protein_coding	Hypothetical protein	-
Os04g0171600	367.212	304.358	347.412	106.775	184.096	117.835	339.661	136.235	1.32142	5.659e-10	2.88927e-07	-	4	4869932	4872151	+	1792	protein_coding	Similar to Cytochrome P450 79A1 (EC 1.14.13.41) (Tyrosine N-monooxygenase) (Cytochrome P450Tyr)	p450
Os02g0758000	5098.52	4713.35	6420.06	3590.56	2612.91	2670.61	5410.65	2958.03	0.871252	7.14841e-10	3.57523e-07	24.1 KDA CLASS I HEAT SHOCK PROTEIN	2	31920854	31922068	+	1110	protein_coding	Similar to Low molecular weight heat shock protein precursor (Mitochondrial small heat shock protein 22)	-
Os02g0252400	0	2.09902	0.941496	34.9446	63.806	72.726	1.01351	57.1589	-5.81655	8.0377e-10	3.9396e-07	PROLAMIN BOX BINDING FACTOR	2	8590318	8593735	-	1537	protein_coding	Dof zinc finger transcriptional activator, Dof zinc finger transcription factor, Grain filling, GA response in aleurone cel	zf-Dof
Os10g0208500	617.681	666.44	1407.54	4647.64	6871.17	8284.32	897.219	6601.04	-2.87895	9.89312e-10	4.75394e-07	-	10	7685223	7696842	+	7854	protein_coding	Hypothetical protein	-
Os03g0161900	4564.68	3543.15	4828.94	1755	1082.61	1053.15	4312.26	1296.92	1.73336	1.37281e-09	6.46989e-07	HEAT STRESS TRANSCRIPTION FACTOR A2D	3	3342254	3344547	+	2294	protein_coding	Similar to Isoform 2 of Heat stress transcription factor A-2d	HSF_DNA-bind
Os04g0397800	0	0	0	30.0912	25.104	81.9318	0	45.709	-7.93728	1.48515e-09	6.86725e-07	-	4	19636918	19638406	+	1489	protein_coding	Conserved hypothetical protein	-
Os07g0683900	61683.2	54379.4	66336	35086.3	41233.3	42171.9	60799.5	39497.2	0.62232	1.59871e-09	7.15356e-07	R40G2	7	29004217	29006208	+	1534	protein_coding	Ricin B-related lectin domain containing protein	-
Os02g0100100	803.41	764.044	906.661	1365.75	1214.41	1424.14	824.705	1334.77	-0.69437	1.60544e-09	7.15356e-07	PROTEIN DISULFIDE ISOMERASE-LIKE 1;4, protein disulfide-isomerase 1-4, protein disulfide isomerase 1-4, PDI-like protein 1-4	2	3634	8377	-	2044	protein_coding	Thioredoxin domain domain containing protein	-
Os07g0448100	19345.5	17115.4	21232.6	12603.4	13577.1	12326.6	19231.2	12835.7	0.583365	1.6352e-09	7.15604e-07	PLASMA MEMBRANE INTRINSIC PROTEIN 2;4	7	15358960	15360391	+	1214	protein_coding	Similar to Plasma membrane integral protein ZmPIP2-6	-
Os01g0775500	1258.71	1264.66	1316.21	806.638	869.225	864.427	1279.86	846.763	0.596207	1.83245e-09	7.87857e-07	-	1	32812249	32814794	-	1200	protein_coding	Mannose-binding lectin domain containing protein	-
novel.71	1752.22	1305.59	2610.77	855.173	779.269	939.914	1889.53	858.119	1.13894	1.88157e-09	7.95028e-07	-	1	32934148	32935053	+	701	-	PF12734:Cysteine-rich TM module stress tolerance	-
Os01g0840100	24153.2	22325.2	25385.6	17617.9	12898.2	13435	23954.7	14650.4	0.709366	1.9194e-09	7.97265e-07	heat-shock protein 70, heat-shock protein cognate 70, Mediator 37_1	1	36039716	36043151	+	2257	protein_coding	Heat shock protein Hsp70 family protein	HSP70
Os01g0283300	15609.7	14124.3	16509.1	10934.8	10865.8	10859.2	15414.4	10886.6	0.501771	2.50949e-09	1.025e-06	-	1	10134096	10135327	+	1232	protein_coding	Conserved hypothetical protein	-
Os03g0300100	191.035	166.872	150.639	378.567	329.49	320.363	169.516	342.806	-1.01765	2.92635e-09	1.17567e-06	-	3	10547697	10550188	+	2492	protein_coding	Hypothetical protein	-
novel.851	167.687	201.506	179.826	87.3616	57.53	60.7584	183.006	68.55	1.41567	3.64064e-09	1.43905e-06	-	4	17066103	17071543	+	5148	-	PF14214:Helitron helicase-like domain at N-terminus	-
Os08g0249000	3123.43	2262.75	2848.03	1762.76	1586.78	1283.29	2744.73	1544.28	0.829991	3.81013e-09	1.48214e-06	B-box-containing protein 25, CCT domain-containing gene 29, CCT (CO, CO-LIKE and TOC1) domain protein 29, CCT domain protein 29	8	9098485	9099878	+	1025	protein_coding	Zinc finger, B-box domain containing protein	-
Os09g0482660	2686.17	3237.74	3743.39	2005.43	1904.76	2020.68	3222.43	1976.96	0.705061	4.04023e-09	1.54709e-06	-	9	18558471	18561002	-	1659	protein_coding	Similar to Subtilisin-type protease	Peptidase_S8
Os03g0701100	2019.67	1968.88	2820.72	1437.58	1020.9	1151.65	2269.76	1203.38	0.91558	4.2811e-09	1.61411e-06	-	3	28138905	28141758	-	2854	protein_coding	Similar to Prp18 domain containing protein, expressed	-
Os03g0345901	3917.28	3492.77	3682.19	5050.47	6561.55	5608.19	3697.42	5740.07	-0.634449	4.58164e-09	1.70125e-06	-	3	12906330	12907521	+	1033	protein_coding	Hypothetical gene	-
Os03g0655400	6282.94	6056.73	4472.11	8334.29	9788.46	10254.4	5603.93	9459.04	-0.755428	5.18957e-09	1.89822e-06	LATE EMBRYOGENESIS ABUNDANT PROTEIN 24	3	25563660	25564431	+	619	protein_coding	Similar to LIP5	-
Os01g0283500	662.256	588.776	917.018	382.45	382.836	300.11	722.683	355.132	1.02672	6.45315e-09	2.3257e-06	Rhomboid 3, RHOMBOID 3	1	10137726	10140166	-	2075	protein_coding	Similar to predicted protein	Rhomboid
Os03g0265600	4491.45	4707.06	5440.91	3408.07	3027.12	3335.27	4879.81	3256.82	0.58341	6.68057e-09	2.37276e-06	-	3	8767643	8770548	-	1437	protein_coding	Similar to Transformer-2-like protein	RRM_1
Os05g0460000	20557.5	18233.2	21886	15030.1	11798.9	11795.4	20225.6	12874.8	0.651645	9.11017e-09	3.18947e-06	CYTOSOLIC HEAT SHOCK PROTEIN 70-1	5	22599462	22602556	-	2295	protein_coding	Similar to 70 kDa heat shock cognate protein 1	HSP70
Os04g0538000	1057.06	1034.82	1643.85	734.808	513.586	555.111	1245.24	601.168	1.05095	1.06241e-08	3.6671e-06	-	4	26913320	26919727	+	2740	protein_coding	Tetratricopeptide TPR-1 domain containing protein	TPR_1
ENSRNA049474102	705.769	875.292	690.117	469.811	431.998	432.674	757.059	444.827	0.766661	1.40576e-08	4.78485e-06	MIR1428	3	23076863	23076986	+	124	pre_miRNA	microRNA MIR1428	-
ENSRNA049474115	532.776	719.965	604.441	341.681	336.812	367.312	619.061	348.602	0.828003	1.65185e-08	5.54548e-06	MIR1428	3	23077268	23077391	+	124	pre_miRNA	microRNA MIR1428	-
Os08g0155550	357.661	263.427	156.288	691.127	632.83	550.508	259.125	624.822	-1.27198	1.73384e-08	5.74205e-06	-	8	3182766	3190297	+	1698	protein_coding	Hypothetical protein	-
Os05g0202800	103484	94686.9	136454	73715.7	47238.4	62666.8	111542	61206.9	0.865811	2.113e-08	6.90443e-06	METALLOTHIONEIN 3B	5	6393899	6396069	+	667	protein_coding	Similar to Metallothionein-like protein 3B	-
Os11g0308600	178.3	158.476	140.283	70.8599	56.484	60.7584	159.02	62.7008	1.34052	2.14686e-08	6.92276e-06	-	11	11760348	11760956	-	526	protein_coding	Conserved hypothetical protein	-
Os11g0605100	589.025	506.914	512.174	782.371	933.031	1118.51	536.038	944.637	-0.818109	2.26377e-08	7.20497e-06	-	11	23333715	23337436	+	3443	protein_coding	NB-ARC domain containing protein	NB-ARC
Os09g0491756	12231.6	12760	14339.9	9539.88	9102.29	9457.14	13110.5	9366.44	0.485198	2.30917e-08	7.25524e-06	ZINC FINGER CCCH DOMAIN-CONTAINING PROTEIN 60	9	18985507	18987182	+	1500	protein_coding	U2 snRNP auxiliary factor, small subunit	zf-CCCH
Os07g0511100	0	1.04951	1.88299	45.6222	38.702	38.6644	0.977501	40.9962	-5.34363	2.3873e-08	7.40575e-06	-	7	19515060	19516021	+	962	protein_coding	Hypothetical protein	-
Os05g0397300	90.2111	86.0599	82.8517	202.873	183.05	186.878	86.3742	190.934	-1.1454	2.75594e-08	8.44249e-06	-	5	19327470	19331484	-	3086	protein_coding	Conserved hypothetical protein	-
Os09g0424300	236.671	230.892	251.38	69.8893	109.83	123.358	239.648	101.026	1.24594	3.1897e-08	9.60952e-06	S-adenosylmethionine decarboxylase 1	9	15385723	15389096	-	2738	protein_coding	S-adenosylmethionine decarboxylase	SAM_decarbox
Os05g0449200	164.503	173.169	140.283	308.678	311.708	294.586	159.318	304.991	-0.938393	3.242e-08	9.60952e-06	-	5	22040081	22041963	-	1883	protein_coding	Transferase family protein	-
novel.729	2324.26	2344.61	2920.52	1320.13	1466.49	1784.09	2529.8	1523.57	0.731552	3.25454e-08	9.60952e-06	-	3	32491934	32496863	+	4698	-	-	-
Os01g0822900	1012.49	834.361	1174.99	1831.68	1507.28	1720.57	1007.28	1686.51	-0.743132	3.34106e-08	9.74755e-06	non-specific lipid transfer protein 1.2, lipid transfer protein 1.2, type 1 non-specific lipid transfer protein 2	1	35130013	35130913	-	815	protein_coding	Similar to Lipid transfer protein	-
Os08g0525600	14345.7	13237.5	15592.1	10595	10414	9656.91	14391.8	10222	0.493658	3.40228e-08	9.77732e-06	FK506 binding protein 62a, FK506 binding protein 64	8	26138531	26143010	+	2099	protein_coding	Similar to Peptidylprolyl isomerase; FK506-binding protein	FKBP_C
novel.1315	0	1.04951	3.76599	33.9739	40.794	39.585	1.60517	38.1176	-4.51059	3.43106e-08	9.77732e-06	-	7	19516025	19516309	-	285	-	-	-
Os04g0397901	0	0	0	6.79479	47.07	55.2349	0	36.3666	-7.60449	3.65338e-08	1.02912e-05	-	4	19640800	19642141	-	592	protein_coding	Conserved hypothetical protein	-
Os10g0541000	983.832	872.144	841.698	1245.39	1448.71	1500.55	899.224	1398.22	-0.637301	4.12935e-08	1.14998e-05	POWDERY-MILDEW-RESISTANCE GENE O_	10	21109457	21114148	-	2075	protein_coding	Similar to Seven transmembrane protein Mlo2	-
Os02g0767800	59.4332	53.5251	37.6599	189.283	126.566	127.961	50.206	147.937	-1.56362	4.25168e-08	1.16772e-05	APETALA2/ETHYLENE-RESPONSIVE ELEMENT BINDING PROTEIN 139	2	32330769	32332114	-	1291	protein_coding	Similar to DNA binding protein	AP2
Os04g0412500	6261.71	6454.49	6356.04	4960.2	4009.32	3965.87	6357.42	4311.79	0.560136	4.30264e-08	1.16772e-05	ALPHA-CARBONIC ANHYDRASE 2	4	20388100	20390005	+	1199	protein_coding	Similar to OSIGBa0134P10.2 protein	-
Os07g0670300	144.338	232.991	196.773	336.827	416.308	569.84	191.367	440.992	-1.20462	4.336e-08	1.16772e-05	-	7	28344133	28345391	+	1259	protein_coding	C2 calcium-dependent membrane targeting domain containing protein	C2
Os01g0753100	856.475	816.52	707.064	1156.08	1365.03	1205.96	793.353	1242.36	-0.647441	5.46542e-08	1.45588e-05	-	1	31599199	31604576	+	1411	protein_coding	Alcohol dehydrogenase superfamily, zinc-containing protein	ADH_N
Os09g0433800	2419.78	2251.2	3157.78	1718.11	1594.1	1491.34	2609.59	1601.19	0.705118	5.63947e-08	1.48609e-05	-	9	15927027	15928052	+	915	protein_coding	Similar to Senescence-associated protein SAG102	-
Os03g0622500	1017.79	1148.17	1348.22	1917.1	1735.31	1819.07	1171.39	1823.83	-0.638119	6.65863e-08	1.73599e-05	-	3	23624215	23630665	-	4606	protein_coding	Conserved hypothetical protein	-
Os04g0530200	338.557	394.616	250.438	564.938	731.153	600.22	327.87	632.104	-0.94819	6.82889e-08	1.76164e-05	-	4	26522892	26523482	+	591	protein_coding	Similar to OSIGBa0155K17.10 protein	-
Os06g0658400	0	0	3.76599	40.7687	61.714	22.094	1.25533	41.5256	-4.9615	7.8153e-08	1.9951e-05	-	6	27063980	27067191	-	2796	protein_coding	Similar to HAT dimerisation domain-containing protein-like	DUF659
Os10g0539500	769.448	989.689	654.34	1258.98	1428.83	1446.23	804.492	1378.02	-0.777196	8.96134e-08	2.2412e-05	Histone H4	10	21019357	21019902	-	546	protein_coding	Similar to Histone H4	-
Os06g0600301	212.261	300.16	481.105	80.5668	79.4959	159.261	331.175	106.441	1.63593	8.96224e-08	2.2412e-05	RAN3	6	23689553	23691740	+	681	protein_coding	Similar to GTP-binding nuclear protein Ran1B (Fragment)	Ras
Os02g0530100	629.355	613.964	831.341	367.889	420.492	405.056	691.554	397.812	0.799007	1.02636e-07	2.54071e-05	COPPER CHAPERONE HOMOLOG	2	19472233	19486248	-	1319	protein_coding	Similar to C4-dicarboxylate transporter/malic acid transport protein	HMA
Os03g0273800	3186.04	3139.09	2637.13	3984.66	4800.09	4563.33	2987.42	4449.36	-0.574892	1.08637e-07	2.66237e-05	-	3	9202541	9204642	+	1302	protein_coding	HAD-superfamily hydrolase, subfamily IA, variant 3 domain containing protein	-
Os11g0480000	177.238	180.516	197.714	94.1564	83.6799	77.3289	185.156	85.0551	1.12353	1.10659e-07	2.68506e-05	-	11	16807647	16826653	+	2789	protein_coding	NB-ARC domain containing protein	NB-ARC
novel.1085	12.7357	12.5941	7.53197	96.0977	43.932	51.5526	10.9539	63.8608	-2.55208	1.12969e-07	2.71424e-05	-	6	5630702	5633053	+	1742	-	PF00847:AP2 domain	AP2
Os03g0237500	403.297	387.27	502.759	270.821	172.59	195.163	431.108	212.858	1.01817	1.14118e-07	2.71524e-05	-	3	7274601	7277422	+	1005	protein_coding	Similar to predicted protein	-
novel.1316	0	0	0	28.1498	29.288	17.4911	0	24.9763	-7.06054	1.27727e-07	3.0098e-05	-	7	19516716	19517866	-	1151	-	-	-
Os11g0506800	56.2493	48.2775	82.8517	13.5896	14.644	10.1264	62.4595	12.7867	2.29578	1.30913e-07	3.05552e-05	BCL-2-ASSOCIATED ATHANOGENE 5	11	18070313	18071749	-	1437	protein_coding	Similar to BAG domain containing protein	-
novel.433	0	0	0	30.0912	17.782	25.7763	0	24.5498	-7.03891	1.43827e-07	3.32525e-05	-	12	9675143	9677371	+	790	-	PF05754:Domain of unknown function (DUF834)	DUF834
Os03g0676300	1011.43	937.213	652.457	1484.18	1544.94	1416.78	867.032	1481.96	-0.774245	1.45398e-07	3.33015e-05	-	3	26746815	26747658	+	844	protein_coding	Similar to cold shock protein-1	-
Os06g0506600	2556.69	2489.44	2925.23	1832.65	1792.84	1950.71	2657.12	1858.74	0.51565	1.70003e-07	3.85766e-05	UBIQUITIN-CONJUGATING ENZYME 17	6	18015556	18017695	-	2140	protein_coding	Similar to Ubiquitin carrier protein	-
Os12g0162800	211.2	217.249	310.694	114.541	91.0019	123.358	246.381	109.634	1.16778	1.73597e-07	3.90306e-05	-	12	3176197	3177724	+	1528	protein_coding	Domain of unknown function DUF1618 domain containing protein	-
Os01g0635400	137.97	122.793	152.522	49.5049	60.668	57.0761	137.762	55.7496	1.30706	1.77023e-07	3.94391e-05	OsWD40-20	1	25466388	25474144	+	1728	protein_coding	Similar to mRNA-associated protein mrnp 41 (Rae1 protein homolog)	-
Os03g0718100	321.576	272.873	208.071	537.759	496.85	456.609	267.507	497.072	-0.895834	1.96222e-07	4.33226e-05	ACTIN 1	3	29074003	29075858	+	1443	protein_coding	Actin 1	Actin
Os04g0352400	15454.8	12579.4	19181.1	11075.5	8105.45	8519.99	15738.4	9233.65	0.769348	1.99355e-07	4.36215e-05	FK506 binding protein 62b, FK506 binding protein 65	4	16813905	16817974	-	2161	protein_coding	Peptidyl-prolyl cis-trans isomerase, FKBP-type domain containing protein	FKBP_C
Os12g0613500	1457.17	1370.66	1813.32	1022.13	963.365	1004.36	1547.05	996.617	0.63485	2.04253e-07	4.42975e-05	brassinosteroid receptor kinase (BRI1)-interacting protein 132, BRI1-interacting protein 132, brassinosteroid receptor kinase-interacting protein 132	12	25990073	25993156	+	1603	protein_coding	SRP40, C-terminal domain containing protein	-
Os04g0652400	1393.5	1373.81	1884.88	779.459	1015.67	958.326	1550.73	917.817	0.757359	2.27128e-07	4.88266e-05	LOW PHYTIC ACID	4	33215040	33220582	-	2714	protein_coding	Ortholog of the sulfate transporter family group 3 , Grain metabolis	Sulfate_transp
Os01g0813800	0	0	0	21.355	30.334	17.4911	0	23.06	-6.94489	2.60802e-07	5.51719e-05	BETA-GLUCOSIDASE 3	1	34605594	34611055	-	2608	protein_coding	Similar to Beta-glucosidase 3	Glyco_hydro_1
Os11g0654800	762.019	872.144	1158.04	511.55	541.828	559.714	930.734	537.697	0.792382	2.61148e-07	5.51719e-05	-	11	26195130	26198011	-	2795	protein_coding	Conserved hypothetical protein	-
Os12g0231000	17126.3	14611.3	15154.3	12020	10883.6	9813.41	15630.6	10905.7	0.51931	2.7508e-07	5.71865e-05	Peptide transporter PTR3-A	12	7165808	7171019	+	2280	protein_coding	TGF-beta receptor, type I/II extracellular region family protein	-
Os03g0105500	1.06131	0	0	36.886	28.242	41.4262	0.353769	35.5181	-6.61006	2.7535e-07	5.71865e-05	-	3	337912	339291	-	1288	protein_coding	Conserved hypothetical protein	-
Os05g0407100	2509.99	2083.28	2744.46	1801.59	1233.23	1257.52	2445.91	1430.78	0.773639	3.01211e-07	6.2013e-05	-	5	19837789	19838522	+	468	protein_coding	Four F5 protein family protein	-
Os07g0267300	433.013	366.279	557.366	256.261	237.442	232.907	452.22	242.203	0.902119	3.0365e-07	6.2013e-05	-	7	9564958	9565455	+	498	protein_coding	Hypothetical gene	-
Os08g0500700	37192.4	31877.9	35672.4	27153.9	23791.3	21357.5	34914.2	24100.9	0.534743	3.07814e-07	6.23439e-05	HEAT SHOCK PROTEIN 82A	8	24719203	24723184	-	3146	protein_coding	Similar to Heat shock protein 82	-
Os03g0327600	7258.28	6808.18	6972.72	5595.99	4580.43	4798.07	7013.06	4991.5	0.490499	3.24409e-07	6.51664e-05	R40C1	3	11957336	11959565	-	1763	protein_coding	Ricin B-related lectin domain containing protein	-
Os08g0462900	1112.25	931.966	1224.89	734.808	684.084	678.469	1089.7	699.12	0.640833	3.64533e-07	7.2631e-05	-	8	22715246	22716410	-	1165	protein_coding	Protein of unknown function DUF716 family protein	-
Os02g0730700	295.043	257.13	221.252	436.808	453.964	434.515	257.808	441.762	-0.778572	3.83369e-07	7.57679e-05	-	2	30437958	30441460	-	2051	protein_coding	Peptidase A1 domain containing protein	-
Os10g0513200	9117.69	8974.37	10724.6	7457.77	5913.03	5677.23	9605.55	6349.34	0.597328	4.16819e-07	8.11875e-05	NOD26 LIKE INTRINSIC PROTEIN 3;1	10	19778055	19785158	-	2295	protein_coding	Boric acid channel, Regulation of boron distributio	-
Os02g0797100	205.894	177.367	181.709	300.912	337.858	388.486	188.323	342.418	-0.863669	4.17416e-07	8.11875e-05	ETHYLENE RESPONSE FACTOR 127	2	33920273	33921039	-	653	protein_coding	Similar to Dehydration responsive element binding protein 2B (DREB2B protein)	AP2
Os10g0419300	1964.48	1841.89	2506.26	1477.38	1052.28	1265.8	2104.21	1265.15	0.733981	4.25451e-07	8.20986e-05	HEAT STRESS TRANSCRIPTION FACTOR A2C	10	14746825	14749829	-	1336	protein_coding	Heat stress transcription facto	HSF_DNA-bind
Os03g0709000	1507.06	1435.73	1793.55	1089.11	1031.36	1076.16	1578.78	1065.54	0.5676	4.40432e-07	8.43256e-05	-	3	28594360	28596338	-	926	protein_coding	Membrane-associated, eicosanoid and glutathione metabolism (MAPEG) domain containing protein	-
Os05g0487300	611.313	550.993	663.755	338.769	424.676	335.092	608.687	366.179	0.735013	4.87765e-07	9.2664e-05	-	5	23978577	23979669	+	768	protein_coding	Conserved hypothetical protein	-
Os11g0454300	621.926	712.618	532.887	861.967	1150.6	1092.73	622.477	1035.1	-0.734266	5.655e-07	0.000106605	RESPONSIVE TO ABA GENE 16A	11	15342877	15343671	-	708	protein_coding	Similar to Water-stress inducible protein RAB21	-
Os03g0726500	73.2302	76.6143	75.3197	150.456	157.946	178.593	75.0547	162.332	-1.11348	5.73446e-07	0.000107278	-	3	29560551	29565846	-	2019	protein_coding	Protein of unknown function DUF81 domain containing protein	-
novel.1054	106.131	114.397	260.795	53.3876	42.886	49.7114	160.441	48.6617	1.72284	6.04524e-07	0.000112235	-	5	18306862	18308213	-	864	-	PF12734:Cysteine-rich TM module stress tolerance	-
Os08g0247700	39.2684	26.2378	37.6599	79.5961	111.922	115.993	34.3887	102.504	-1.57416	6.52868e-07	0.0001203	-	8	9016956	9020228	+	2970	protein_coding	Protein kinase, catalytic domain domain containing protein	Pkinase_Tyr
Os02g0129800	615.558	669.588	1017.76	381.479	411.078	449.244	767.635	413.934	0.891816	7.39623e-07	0.000135268	-	2	1558563	1559143	-	581	protein_coding	Conserved hypothetical protein	-
Os12g0516800	122.05	104.951	118.629	210.638	219.66	231.066	115.21	220.455	-0.936086	8.54827e-07	0.00015518	trichome birefringence-like 33	12	20080391	20083271	-	2404	protein_coding	Hypothetical conserved gene	-
novel.1091	334.312	290.715	357.769	174.723	148.532	206.21	327.598	176.488	0.890769	8.71462e-07	0.000157036	-	6	8939308	8942206	+	734	-	-	-
Os01g0803200	4410.79	4432.09	4203.78	5358.18	6408.84	6111.74	4348.89	5959.59	-0.454576	8.99638e-07	0.00016093	ORYZACYSTATIN 1	1	34033159	34034924	+	1061	protein_coding	Cysteine proteinase inhibitor-	-
Os11g0634500	896.805	865.847	880.299	1185.21	1327.37	1220.69	880.983	1244.42	-0.497995	9.50169e-07	0.000168738	-	11	24973683	24975298	+	495	protein_coding	40S ribosomal protein S29	-
Os10g0551401	278.062	252.932	198.656	428.072	417.354	414.262	243.217	419.896	-0.789949	9.92186e-07	0.000173727	-	10	21635603	21637934	+	2261	protein_coding	Conserved hypothetical protein	GRAS
Os03g0115700	161.319	151.13	133.692	319.355	258.362	255.922	148.714	277.88	-0.9035	9.92442e-07	0.000173727	-	3	884706	886943	-	1471	protein_coding	Short-chain dehydrogenase/reductase SDR family protein	adh_short
Os05g0140300	100.824	75.5648	50.8408	159.192	232.212	174.911	75.7433	188.772	-1.32078	1.18356e-06	0.000205712	-	5	2325838	2326680	+	843	protein_coding	Conserved hypothetical protein	-
Os08g0557800	45.6362	22.0397	46.1333	94.1564	119.244	125.199	37.9364	112.866	-1.56985	1.20023e-06	0.000207142	-	8	27916313	27922609	+	2020	protein_coding	Similar to Fatty acyl coA reductase	NAD_binding_4
Os06g0728700	2379.45	2227.06	2749.17	1627.84	1630.71	1841.16	2451.89	1699.9	0.528518	1.22942e-06	0.000210696	-	6	31025972	31028984	-	1930	protein_coding	Homeodomain-like containing protein	Myb_DNA-binding
novel.20	1411.54	1559.57	1313.39	1073.58	633.876	759.48	1428.17	822.311	0.795864	1.33072e-06	0.000226472	-	1	10837948	10849790	+	11843	-	PF13966:zinc-binding in reverse transcriptase	-
novel.1062	0	0	3.76599	41.7394	26.15	24.8557	1.25533	30.915	-4.54012	1.34512e-06	0.000227344	-	5	21481507	21482222	-	692	-	-	-
Os08g0500800	2634.16	2539.82	2945.94	1962.72	2045.97	1902.84	2706.64	1970.51	0.458376	1.37588e-06	0.00023095	-	8	24726948	24731218	+	2573	protein_coding	WLM domain containing protein	-
Os01g0923000	282.308	316.952	238.199	414.482	487.436	567.999	279.153	489.972	-0.813366	1.41974e-06	0.00023669	-	1	40371950	40372684	+	735	protein_coding	Conserved hypothetical protein	-
Os08g0299600	45.6362	47.228	50.8408	9.70684	13.598	5.52349	47.9017	9.60944	2.33078	1.4765e-06	0.00024449	-	8	12272625	12277708	+	2287	protein_coding	Conserved hypothetical protein	SRF-TF
novel.782	166.625	172.12	247.614	63.0945	87.8639	101.264	195.453	84.0741	1.21802	1.50811e-06	0.000248049	-	3	23789060	23793197	-	2208	-	-	-
Os01g0152300	389.5	432.399	339.88	550.378	642.244	713.451	387.26	635.358	-0.715538	1.5458e-06	0.000252553	H2B.10	1	2820074	2820744	-	671	protein_coding	Similar to Histone H2B.1	Histone
Os12g0547100	316.27	326.398	314.46	490.195	581.576	465.815	319.042	512.529	-0.683044	1.64119e-06	0.00026614	-	12	22100818	22101508	+	691	protein_coding	Conserved hypothetical protein	-
Os02g0653800	124.173	151.13	164.762	54.3583	67.99	70.8848	146.688	64.411	1.18845	1.65068e-06	0.00026614	small GTP-binding protein OsRab1C3	2	26365902	26370471	+	943	protein_coding	Similar to GTP-binding protein	Ras
Os05g0415200	611.313	709.47	775.793	386.332	467.562	463.053	698.859	438.982	0.671657	1.82377e-06	0.000292125	PHYTOCHELATIN SYNTHASE 1	5	20302095	20304710	+	1421	protein_coding	Phytochelatin synthase, Heavy metal (cadmium) resistanc	-
Os10g0437500	24.4101	12.5941	22.5959	60.1824	104.6	62.5996	19.8667	75.794	-1.92713	1.84355e-06	0.000293376	-	10	15663637	15664570	+	775	protein_coding	Rossmann-like alpha/beta/alpha sandwich fold domain containing protein	Usp
Os07g0684000	7405.8	6092.41	8004.6	4527.27	4917.24	5354.11	7167.61	4932.87	0.539104	1.96623e-06	0.000310881	R40G3	7	29008876	29009943	+	986	protein_coding	Ricin B-related lectin domain containing protein	-
Os02g0594651	429.829	379.923	363.418	588.235	678.854	570.761	391.057	612.616	-0.647687	2.08838e-06	0.000326232	-	2	23045157	23047102	-	1946	protein_coding	Hypothetical gene	-
novel.1245	19.1035	36.7329	46.1333	104.834	83.6799	136.246	33.9899	108.253	-1.66668	2.08995e-06	0.000326232	-	7	20979785	20983931	+	892	-	-	-
Os02g0550600	376.764	329.547	264.561	521.257	535.552	545.905	323.624	534.238	-0.725064	2.1737e-06	0.000335729	NEUTRAL/ALKALINE INVERTASE 8	2	20717898	20721731	-	2449	protein_coding	Plant neutral invertase family protein	-
Os02g0611200	1096.33	1347.57	1119.44	445.544	652.704	844.174	1187.78	647.474	0.874848	2.17819e-06	0.000335729	S-ADENOSYLMETHIONINE DECARBOXYLASE 2	2	24045244	24048294	+	1999	protein_coding	S-adenosylmethionine decarboxylase, Polyamine biosynthesis, Abiotic stres	SAM_decarbox
Os01g0223700	472.282	461.785	435.913	298.971	280.328	300.11	456.66	293.136	0.63858	2.58807e-06	0.000396411	-	1	6774202	6776856	-	2575	protein_coding	Bulb-type lectin domain domain containing protein	Pkinase
Os08g0442900	1086.78	745.153	861.469	629.974	476.976	401.374	897.8	502.774	0.836579	2.6234e-06	0.000399328	-	8	21591002	21592039	-	1038	protein_coding	Hypothetical protein	-
novel.1418	735.486	622.36	638.335	889.147	1062.74	1025.53	665.394	992.47	-0.577016	2.68205e-06	0.000405735	-	8	8605022	8606007	-	986	-	-	-
Os07g0241500	114.621	90.258	95.0911	231.993	183.05	185.958	99.9901	200.334	-1.00372	2.73411e-06	0.000411073	-	7	7900573	7902415	+	1618	protein_coding	UDP-glucuronosyl/UDP-glucosyltransferase family protein	UDPGT
Os03g0425800	2195.84	2071.74	2446.01	1638.51	1575.27	1669.94	2237.86	1627.91	0.459267	2.8485e-06	0.00042566	-	3	17780416	17784103	+	2424	protein_coding	SANT domain, DNA binding domain containing protein	-
Os05g0559400	853.291	904.679	710.83	1160.94	1248.92	1208.72	822.933	1206.2	-0.55238	2.90661e-06	0.000431711	IAA19	5	27846193	27850391	-	1268	protein_coding	Similar to IAA11 (Fragment)	-
Os02g0139100	2669.19	2561.86	3015.61	2003.49	2101.41	1842.08	2748.89	1982.33	0.472173	3.01572e-06	0.000445219	-	2	2082561	2085271	-	1087	protein_coding	Activator of Hsp90 ATPase, N-terminal domain containing protein	-
Os12g0166700	217.568	213.051	209.012	389.244	367.146	313.919	213.21	356.77	-0.742349	3.07311e-06	0.000450974	-	12	3383995	3385735	-	1741	protein_coding	Conserved hypothetical protein	-
Os02g0477100	517.918	475.429	724.952	308.678	324.26	354.424	572.766	329.12	0.800209	3.2739e-06	0.00047758	-	2	16343270	16345584	-	1707	protein_coding	Hypothetical conserved gene	-
novel.1580	12.7357	8.39609	4.70748	76.684	15.69	97.5817	8.61309	63.3186	-2.89025	3.31679e-06	0.000480559	-	Syng_TIGR_047	12135	15812	+	2151	-	PF02517:CPBP intramembrane metalloprotease	-
Os10g0577500	856.475	985.491	1077.07	513.492	650.612	687.675	973.013	617.259	0.656945	3.33354e-06	0.000480559	XYLOGLUCAN ENDOTRANSGLUCOSYDASE/HYDROLASE 25	10	23008601	23011807	-	1359	protein_coding	Concanavalin A-like lectin/glucanase, subgroup domain containing protein	-
Os05g0142000	252.591	224.595	220.31	439.72	387.02	343.377	232.499	390.039	-0.746724	3.35551e-06	0.000480897	-	5	2436924	2437582	-	659	protein_coding	Conserved hypothetical protein	-
Os09g0494500	170.87	198.358	377.54	112.599	83.6799	104.946	248.923	100.409	1.31074	3.76534e-06	0.000536495	-	9	19158203	19159173	-	796	protein_coding	Conserved hypothetical protein	-
Os01g0153100	938.196	1111.43	1030	1371.58	1426.74	1635.87	1026.54	1478.06	-0.526132	3.92543e-06	0.000556073	F-box protein 2	1	2857382	2858128	-	747	protein_coding	Similar to Histone H2B-3 (Fragment)	Histone
Os08g0475100	8368.41	7958.44	7655.31	6450.2	6009.27	5397.37	7994.05	5952.28	0.425506	3.96609e-06	0.000558603	-	8	23411672	23412899	-	1228	protein_coding	Alpha/beta hydrolase fold-3 domain containing protein	Abhydrolase_3
Os10g0419400	35.0231	38.8319	158.171	554.261	919.433	860.744	77.3422	778.146	-3.32876	4.06979e-06	0.000569933	SUBMERGENCE-INDUCED PROTEIN 2	10	14751991	14754323	-	899	protein_coding	Similar to SIPL	-
Os03g0293000	2329.57	2032.9	2654.08	1789.94	1437.2	1471.09	2338.85	1566.08	0.578826	4.0977e-06	0.000570582	ER-resident J-protein 3A, THERMOSENSITIVE MALE STERILE 1	3	10206161	10208503	+	1817	protein_coding	Similar to DnaJ domain containing protein, expressed	-
Os04g0588500	1632.29	1424.19	1728.59	1227.92	1003.11	1042.1	1595.02	1091.04	0.54797	4.15955e-06	0.000575922	-	4	29742314	29750579	-	2376	protein_coding	Hypothetical gene	ABC_membrane
Os08g0520600	827.82	369.428	643.984	198.99	119.244	83.773	613.744	134.002	2.19561	4.53953e-06	0.000625001	-	8	25888333	25889040	-	708	protein_coding	Conserved hypothetical protein	-
Os01g0189800	600.7	636.004	588.435	417.394	404.802	419.785	608.38	413.994	0.554848	4.66195e-06	0.00063827	-	1	4796155	4798454	-	1865	protein_coding	Protein of unknown function DUF1618 domain containing protein	-
Os12g0617250	818.268	591.924	752.256	504.756	424.676	356.265	720.816	428.566	0.750669	4.76989e-06	0.00064942	-	12	26268681	26270167	-	1346	protein_coding	Hypothetical gene	RPE65
Os09g0518000	757.773	486.973	614.797	430.984	255.224	221.86	619.848	302.689	1.03407	4.84953e-06	0.000656615	-	9	20214433	20215935	+	1503	protein_coding	Similar to indole-3-acetate beta-glucosyltransferase	UDPGT
Os01g0303800	269.572	238.239	392.604	447.485	593.082	649.931	300.138	563.499	-0.907009	4.91913e-06	0.000662379	-	1	11245253	11246737	+	1005	protein_coding	UspA domain containing protein	Usp
Os09g0452700	73.2302	47.228	104.506	26.2085	11.506	20.2528	74.9881	19.3224	1.95349	4.97455e-06	0.000666182	-	9	16973695	16975737	+	790	protein_coding	Ubiquitin	ubiquitin
Os12g0466200	1144.09	1206.94	1183.46	1461.85	1789.7	1718.73	1178.16	1656.76	-0.491641	5.06187e-06	0.000674192	-	12	16519753	16520222	+	470	protein_coding	Conserved hypothetical protein	-
Os12g0150100	1126.05	1068.4	1000.81	1429.82	1634.9	1413.09	1065.09	1492.6	-0.486856	5.1235e-06	0.00067698	-	12	2460638	2461309	-	672	protein_coding	Similar to 60S ribosomal protein L26A	KOW
Os02g0202200	710.014	595.073	988.571	109.687	216.522	272.492	764.553	199.567	1.93768	5.13805e-06	0.00067698	SPX (SYG/PHO81/XPR1) domain gene 2	2	5706636	5709119	+	1287	protein_coding	SPX domain-containing protein, Pi-dependent inhibition of phosphate starvation responses, Negative regulation of leaf inclinatio	SPX
Os02g0187700	129.479	133.288	130.868	337.798	215.476	224.622	131.212	259.299	-0.983077	5.17142e-06	0.000677732	-	2	4867738	4868831	+	1094	protein_coding	Similar to Myb-related protein B (B-Myb) (Myb-related protein 1) (XMYB1)	Myb_DNA-binding
Os08g0111300	50.9427	56.6736	85.6762	15.5309	19.874	19.3322	64.4308	18.2457	1.82382	5.2985e-06	0.000690693	-	8	594453	598038	-	1835	protein_coding	Transferase family protein	-
Os02g0676400	60.4945	52.4756	138.4	24.2671	21.966	19.3322	83.79	21.8551	1.9434	5.55457e-06	0.000717619	-	2	27591163	27592963	+	1801	protein_coding	Multi antimicrobial extrusion protein MatE family protein	MatE
Os07g0586200	992.322	1104.09	982.922	687.244	774.039	706.086	1026.44	722.457	0.506917	5.56362e-06	0.000717619	GDSL ESTERASE/LIPASE PROTEIN 92	7	23820385	23824129	-	1764	protein_coding	Similar to Esterase precursor (EC 3.1.1.-) (Early nodule-specific protein homolog) (Latex allergen Hev b 13)	Lipase_GDSL
Os12g0632000	5191.91	4781.57	4992.76	6460.87	7257.14	6190.91	4988.75	6636.31	-0.411582	5.61952e-06	0.000721035	Glycine-Rich Protein GRP162, a Gly-rich protein encoding 162 amino acids, glycine-rich protein 162	12	27060232	27061159	+	815	protein_coding	Gly-rich protein, Partner protein of RF5, Fertility restoratio	RRM_1
Os10g0524600	1908.23	1614.15	1213.59	2859.64	2574.2	2195.59	1578.66	2543.14	-0.688327	5.6989e-06	0.000725971	Subtilisin 61, SUBTILISIN 61	10	20389644	20392184	-	2541	protein_coding	Peptidase S8, subtilisin-related domain containing protein	Peptidase_S8
Os03g0709300	277.001	278.12	210.895	675.596	356.686	471.338	255.339	501.207	-0.97464	5.71724e-06	0.000725971	UCLACYANIN-LIKE PROTEIN 9	3	28604458	28606325	-	751	protein_coding	Similar to Chemocyanin precursor (Basic blue protein) (Plantacyanin)	Cu_bind_like
Os12g0189300	10794.6	10177.1	8004.6	12585.9	14058.2	16400.2	9658.76	14348.1	-0.571062	5.95814e-06	0.000752661	-	12	4499739	4503900	+	1572	protein_coding	Pyruvate/Phosphoenolpyruvate kinase, catalytic core domain containing protein	-
Os01g0962100	79.598	76.6143	70.6122	156.28	133.888	180.434	75.6082	156.867	-1.05569	6.04055e-06	0.000755755	-	1	42411799	42413498	+	1417	protein_coding	Conserved hypothetical protein	-
Os03g0165900	32.9005	22.0397	67.7877	7.76547	4.184	5.52349	40.9093	5.82432	2.81221	6.04431e-06	0.000755755	-	3	3555490	3558352	-	1367	protein_coding	Tetratricopeptide-like helical domain containing protein	-
Os09g0546900	92.3337	86.0599	37.6599	178.606	172.59	182.275	72.0178	177.824	-1.3099	6.35001e-06	0.000787305	SMALL AUXIN-UP RNA 53	9	21602929	21603542	-	614	protein_coding	Similar to Auxin induced protein	Auxin_inducible
Os07g0644100	1694.91	1559.57	2029.87	1314.31	1185.12	1078.92	1761.45	1192.78	0.563003	6.36089e-06	0.000787305	b-ZIP TRANSCRIPTION FACTOR 60	7	26809800	26813252	+	1970	protein_coding	bZIP transcription factor, bZIP-1 domain containing protein	bZIP_1
Os08g0540400	2.12261	5.24756	32.9524	319.355	297.064	307.474	13.4408	307.964	-4.51023	6.48275e-06	0.000798356	CALCIUM-DEPENDENT PROTEIN KINASE 21	8	27055091	27059334	-	2026	protein_coding	Similar to Calcium-dependent protein kinase	Pkinase
Os04g0188500	630.416	776.638	663.755	908.56	1056.46	1138.76	690.27	1034.59	-0.584144	7.06217e-06	0.000864682	-	4	5989525	5990234	+	597	protein_coding	Conserved hypothetical protein	-
Os01g0590700	585.842	665.39	696.707	423.218	367.146	469.497	649.313	419.954	0.62796	7.0919e-06	0.000864682	-	1	23073608	23079776	+	2760	protein_coding	Peptidase M41 domain containing protein	-
Os03g0174800	755.651	712.618	1080.84	587.264	406.894	467.656	849.702	487.271	0.802566	7.1323e-06	0.000865304	-	3	3999092	4000029	-	938	protein_coding	Conserved hypothetical protein	-
Os01g0871500	436.197	521.607	612.914	350.417	266.73	317.601	523.573	311.583	0.748865	7.37081e-06	0.000889835	-	1	37790484	37792882	+	1791	protein_coding	TGF-beta receptor, type I/II extracellular region family protein	-
Os05g0579700	117.805	107.05	112.038	249.466	193.51	192.402	112.298	211.792	-0.915577	7.48005e-06	0.000898596	-	5	28848050	28850435	-	870	protein_coding	Similar to 10A19I.9	-
Os03g0856700	5431.77	5711.44	6958.6	4498.15	4431.9	4003.61	6033.94	4311.22	0.485245	7.88781e-06	0.000940849	GIBBERELLIN 20-OXIDASE 1	3	36150664	36152355	+	1692	protein_coding	Gibberellin 20 oxidase 1 (EC 1.14.11.-) (Gibberellin C-20 oxidase 1) (GA 20-oxidase 1	2OG-FeII_Oxy
Os07g0184800	608.129	754.599	726.835	928.945	1079.47	1066.03	696.521	1024.82	-0.556668	7.90855e-06	0.000940849	-	7	4483447	4484756	+	1177	protein_coding	Similar to Variant of histone H1	-
Os06g0592500	1237.48	796.579	1190.05	496.99	258.362	256.842	1074.7	337.398	1.67138	8.25207e-06	0.000976973	-	6	23293383	23294073	-	691	protein_coding	Similar to Ethylene-responsive transcriptional coactivator	HTH_3
Os03g0338000	159.196	113.347	166.645	68.9186	73.2199	40.5056	146.396	60.8814	1.27066	8.71241e-06	0.00102374	-	3	12556849	12559702	-	2096	protein_coding	Similar to alanine--glyoxylate aminotransferase 2	Aminotran_3
Os12g0596300	1707.64	1732.74	2035.52	1194.91	1337.83	1370.75	1825.3	1301.16	0.488711	8.73066e-06	0.00102374	-	12	25040193	25041378	+	1186	protein_coding	DC1 domain containing protein	-
Os06g0106800	34952	31525.2	30865.1	24553.5	23224.3	26486.1	32447.4	24754.6	0.390362	8.82593e-06	0.00102999	-	6	439064	441551	-	1841	protein_coding	Similar to glycoside hydrolase, family 28	-
Os02g0733500	24.4101	19.9407	30.1279	78.6254	71.128	68.1231	24.8262	72.6255	-1.54396	9.33614e-06	0.00108436	CALMODULIN-LIKE PROTEIN 20	2	30579928	30580869	-	942	protein_coding	EF-Hand type domain containing protein	efhand
Os12g0554100	542.328	557.29	471.69	783.342	729.061	762.242	523.769	758.215	-0.534822	9.66189e-06	0.00111691	trichome birefringence-like 34	12	22511573	22514769	-	2625	protein_coding	Conserved hypothetical protein	-
Os02g0179600	12.7357	8.39609	25.4204	40.7687	72.1739	86.5347	15.5174	66.4925	-2.08793	9.99876e-06	0.00115042	-	2	4424449	4426620	-	2172	protein_coding	Uncharacterized conserved protein UCP015417, vWA domain containing protein	-
Os01g0815400	2158.7	1848.19	2021.39	1508.44	1531.34	1421.38	2009.43	1487.05	0.434522	1.02774e-05	0.00117695	-	1	34674484	34676184	-	831	protein_coding	Conserved hypothetical protein	-
Os02g0622500	1674.74	1846.09	1940.42	1442.44	1168.38	1271.32	1820.42	1294.05	0.492359	1.06886e-05	0.00121836	-	2	24783201	24786542	-	2382	protein_coding	Conserved hypothetical protein	-
Os08g0247600	42.4523	28.3368	24.4789	61.1531	107.738	116.914	31.756	95.2683	-1.58927	1.07677e-05	0.00122169	-	8	9001801	9005304	+	3277	protein_coding	Leucine-rich repeat, N-terminal domain containing protein	Pkinase_Tyr
Os10g0417600	843.739	811.272	868.06	1024.07	1335.74	1381.79	841.024	1247.2	-0.56832	1.09806e-05	0.0012401	GDP-D-mannose-3', 5'-epimerase 1, GDP-D-mannose epimerase 1	10	14640044	14643338	+	1590	protein_coding	NAD(P)-binding domain containing protein	Epimerase
Os04g0339400	24.4101	10.4951	42.3673	0.970684	0	1.84116	25.7575	0.937283	4.73878	1.1366e-05	0.00127773	aldo-keto reductase	4	16001505	16005150	+	1235	protein_coding	Aldo/keto reductase family protein	Aldo_ket_red
Os11g0587600	143.276	150.08	229.725	76.684	56.484	94.82	174.361	75.996	1.19659	1.17769e-05	0.00131789	PLEIOTROPIC DRUG RESISTANCE 3	11	22272841	22282403	-	5192	protein_coding	Similar to PDR-like ABC transporter	ABC2_membrane
Os01g0799500	559.309	533.152	349.295	719.277	979.055	781.574	480.585	826.635	-0.783374	1.2079e-05	0.00134555	TagI	1	33837388	33840967	+	2055	protein_coding	Methyladenine glycosylase domain containing protein	-
Os03g0780400	6668.19	6844.91	6797.6	5057.26	5599.23	5328.33	6770.24	5328.28	0.345623	1.32997e-05	0.00147482	actin depolymerizing factor 2	3	32360719	32363837	-	952	protein_coding	Actin depolymerizing factor, Actin-binding protein, Abiotic stress respons	Cofilin_ADF
novel.1163	152.828	183.664	128.985	262.085	300.202	260.525	155.159	274.27	-0.823229	1.38295e-05	0.00152666	-	6	11967269	11968747	-	1479	-	-	-
Os02g0644100	4441.57	4177.05	4816.7	3566.29	3426.69	3139.19	4478.44	3377.39	0.407331	1.4267e-05	0.0015679	-	2	25895499	25899892	+	2135	protein_coding	Similar to Heat shock protein STI (Stress inducible protein) (GmSTI)	TPR_1
Os03g0575500	859.659	735.707	600.675	1131.82	1199.76	1010.8	732.014	1114.13	-0.606624	1.57673e-05	0.00172505	-	3	21030442	21031298	+	857	protein_coding	Conserved hypothetical protein	-
Os02g0676800	15.9196	39.8814	30.1279	189.283	58.576	80.0906	28.643	109.317	-1.93183	1.59832e-05	0.00174089	ETHYLENE RESPONSE FACTOR 20	2	27621222	27622912	+	1691	protein_coding	Similar to Dehydration responsive element binding protein 1E (DREB1E protein)	AP2
novel.1244	1.06131	5.24756	0	24.2671	26.15	27.6175	2.10295	26.0115	-3.66215	1.65653e-05	0.00179631	-	7	20681254	20683258	+	2005	-	PF03732:Retrotransposon gag protein	Retrotrans_gag
Os01g0170000	76.4141	86.0599	95.0911	146.573	166.314	191.481	85.8551	168.123	-0.968371	1.78836e-05	0.00193072	raffinose synthase, RAFFINOSE SYNTHASE 5	1	3598451	3599668	-	1218	protein_coding	Raffinose synthase family protein	-
Os12g0230600	678.175	601.37	559.249	446.515	405.848	369.153	612.931	407.172	0.589831	1.88846e-05	0.00202985	-	12	7130738	7132096	+	1173	protein_coding	Protein of unknown function DUF1685 family protein	-
Os11g0141800	435.136	352.636	299.396	631.915	597.266	517.367	362.389	582.183	-0.685058	2.02745e-05	0.00216972	-	11	1946099	1946770	-	672	protein_coding	Conserved hypothetical protein	-
Os01g0880300	695.156	601.37	753.197	515.433	402.71	417.024	683.241	445.056	0.618654	2.0467e-05	0.00218081	PECTIN METHYLESTERASE 7	1	38206952	38211683	-	1827	protein_coding	Similar to Pectin methylesterase-like protein	-
Os01g0191700	17987	15453	19381.6	11234.7	14028.9	12873.4	17607.2	12712.4	0.47	2.08275e-05	0.00220961	phosphofructokinase 1	1	4905609	4909339	+	1997	protein_coding	Similar to Pyrophosphate-fructose-6-phosphate 1-phosphotransferase-like protein (Pyrophosphate-dependent phosphofructo-1-kinase-like protein)	PFK
Os01g0894300	422.4	395.666	364.359	606.678	585.76	541.302	394.142	577.913	-0.552715	2.1816e-05	0.0023045	fructokinase I, Fructokinase 2	1	38884960	38887720	-	1571	protein_coding	Similar to Fructokinase 1	PfkB
Os10g0466800	290.798	253.982	255.146	357.212	481.16	449.244	266.642	429.205	-0.686878	2.25006e-05	0.00236662	-	10	17236433	17237309	+	877	protein_coding	Conserved hypothetical protein	-
Os11g0591800	9.55176	4.19804	32.9524	0	0	0	15.5674	0	6.44113	2.28365e-05	0.00239169	PATHOGENESIS-RELATED GENE 4D	11	22498563	22500355	+	757	protein_coding	Barwin domain containing protein	-
Os08g0534900	4.24523	5.24756	0.941496	109.687	12.552	12.8881	3.47809	45.0425	-3.71222	2.30967e-05	0.00240864	-	8	26687987	26694103	+	1603	protein_coding	Armadillo-type fold domain containing protein	-
Os06g0220000	94.4563	100.753	73.4367	219.375	172.59	148.214	89.5487	180.059	-1.00979	2.38006e-05	0.00247153	-	6	6180335	6181296	-	962	protein_coding	Similar to Phi-1 protein	-
Os07g0681300	388.438	518.459	481.105	286.352	300.202	301.03	462.667	295.861	0.645468	2.44326e-05	0.00252645	P-450 714B1	7	28882173	28886338	+	1621	protein_coding	Cytochrome P450 family protein	p450
Os04g0459600	581.596	624.459	756.963	431.954	422.584	456.609	654.34	437.049	0.582877	2.4944e-05	0.0025685	-	4	22939492	22942295	-	1074	protein_coding	Mog1/PsbP, alpha/beta/alpha sandwich domain containing protein	-
Os11g0124900	147.522	165.823	160.054	89.3029	70.082	86.5347	157.8	81.9732	0.943035	2.51153e-05	0.00257531	-	11	1136069	1141411	-	2799	protein_coding	Glycosyl transferase, family 8 protein	Glyco_transf_8
Os03g0787300	6771.14	6202.61	6215.76	5172.78	5109.71	4758.49	6396.5	5013.66	0.35144	2.5309e-05	0.00258437	DnaJ domain protein A5	3	32708413	32711325	+	1550	protein_coding	Similar to DnaJ homolog	DnaJ_C
Os09g0337500	289.737	265.526	285.273	423.218	410.032	425.309	280.179	419.52	-0.582409	2.58858e-05	0.00262839	-	9	10260259	10266738	-	2795	protein_coding	Conserved hypothetical protein	-
Os05g0355400	383.132	260.279	442.503	485.342	688.268	853.38	361.971	675.663	-0.899765	2.59546e-05	0.00262839	universal stress-induced protein A	5	16859727	16860956	+	1230	protein_coding	UspA domain containing protein	-
Os03g0827700	660.133	698.974	631.744	839.642	1007.3	960.167	663.617	935.702	-0.495831	2.61041e-05	0.00263265	RNA helicase 3	3	34765940	34772284	+	2729	protein_coding	Similar to ATP-dependent RNA helicase	DEAD
Os04g0423400	597.516	559.389	404.843	717.336	889.099	857.062	520.583	821.166	-0.65872	2.91924e-05	0.00293205	Abiotic Stress Responsive 2, ABA-, stress and ripening-induced protein 4	4	20934960	20936052	-	1093	protein_coding	Similar to OSIGBa0076I14.3 protein	-
Os02g0645600	243.039	238.239	208.071	353.329	371.33	346.139	229.783	356.933	-0.636303	2.99392e-05	0.00299477	GATA TRANSCRIPTION FACTOR 2	2	25996987	25998747	+	1524	protein_coding	Similar to AG-motif binding protein-3	GATA
Os11g0170900	87138.6	83085.6	87572.4	72349	68938.7	66888.6	85932.2	69392.1	0.308433	3.05157e-05	0.00303494	BURP domain-containing protein 17	11	3463917	3467995	-	2086	protein_coding	Similar to BURP domain-containing protein 17	-
Os02g0284600	1593.02	1517.59	1202.29	2007.37	2217.52	1909.29	1437.64	2044.73	-0.508583	3.05884e-05	0.00303494	-	2	10700829	10701516	-	688	protein_coding	Similar to 60S ribosomal protein L27	-
Os08g0430800	100.824	87.1094	102.623	32.0326	49.162	42.3468	96.8522	41.1804	1.2365	3.07816e-05	0.00304179	-	8	20828249	20831334	+	1217	protein_coding	Conserved hypothetical protein	-
Os01g0180800	1446.56	1590.01	2090.12	1263.83	1050.18	1100.1	1708.9	1138.04	0.586913	3.15911e-05	0.00310925	-	1	4253845	4259581	+	3136	protein_coding	Heat shock protein Hsp70 family protein	HSP70
Os09g0526600	1758.59	1487.16	2035.52	1380.31	1010.44	1107.46	1760.42	1166.07	0.594374	3.26573e-05	0.00320133	HEAT STRESS TRANSCRIPTION FACTOR B2C	9	20591252	20595143	-	2113	protein_coding	Similar to Isoform 2 of Heat stress transcription factor B-2c	HSF_DNA-bind
Os10g0401000	39.2684	43.03	44.2503	89.3029	117.152	87.4553	42.1829	97.9701	-1.21285	3.30238e-05	0.00322436	-	10	13552894	13553361	-	468	protein_coding	Conserved hypothetical protein	-
Os11g0490600	1937.95	1741.14	1249.37	2503.39	2604.54	2300.53	1642.82	2469.49	-0.588499	3.40624e-05	0.00331257	LAZY 1	11	17318918	17324441	+	1599	protein_coding	Regulation of shoot gravitropism and tiller angle, Regulation of polar auxin transpor	-
Os08g0366000	145.399	114.397	112.98	225.199	235.35	198.846	124.258	219.798	-0.823521	3.44001e-05	0.00332783	phosphoenolpyruvate carboxylase, phosphoenolpyruvate carboxylase 2a, PEPCase 2a	8	16964711	16970563	-	4919	protein_coding	Phosphoenolpyruvate carboxylase	-
Os04g0499200	421.339	396.715	413.317	259.173	254.178	298.269	410.457	270.54	0.60033	3.44909e-05	0.00332783	-	4	24943121	24945222	-	1460	protein_coding	Enhancer of rudimentary family protein	-
Os07g0432201	1.06131	0	0.941496	10.6775	17.782	43.2674	0.667601	23.909	-5.15046	3.49454e-05	0.00335846	-	7	14292161	14292961	+	570	protein_coding	Similar to Thionin-like peptide	-
novel.655	85.9659	64.0202	49.8993	7.76547	29.288	17.4911	66.6285	18.1815	1.87937	3.82455e-05	0.00366126	-	2	21644503	21647205	-	1118	-	-	-
Os05g0582800	851.168	746.202	778.618	1111.43	1061.69	1045.78	791.996	1072.97	-0.438211	3.89273e-05	0.00371203	SERINE CARBOXYPEPTIDASE 31	5	29004127	29005828	+	1702	protein_coding	Peptidase S10, serine carboxypeptidase family protein	Peptidase_S10
Os10g0484300	898.927	832.262	902.895	623.179	666.302	643.487	878.028	644.323	0.44689	4.08203e-05	0.00387745	-	10	18297933	18300228	-	2138	protein_coding	Pentatricopeptide repeat domain containing protein	-
Os03g0810100	570.983	518.459	561.132	405.746	383.882	341.536	550.191	377.055	0.545876	4.11206e-05	0.00388903	ADENOSINE PHOSPHATE ISOPENTENYLTRANSFERASE 4	3	33905826	33907496	+	1671	protein_coding	Similar to TRNA isopentenyl transferase-like protein (Adenylate isopentenyltransferase) (EC 2.5.1.27)	IPPT
Os06g0694200	4306.78	3068.77	3581.45	1823.92	1053.32	818.398	3652.34	1231.88	1.56798	4.12596e-05	0.00388903	GDSL ESTERASE/LIPASE PROTEIN 88	6	28981367	28983436	-	1384	protein_coding	Esterase, SGNH hydrolase-type domain containing protein	Lipase_GDSL
Os03g0100200	3446.06	2086.43	3208.62	2119.97	1794.93	1480.3	2913.7	1798.4	0.696321	4.1425e-05	0.00388967	-	3	27179	28059	-	881	protein_coding	Transcriptional coactivator/pterin dehydratase family protein	-
Os04g0439100	11341.1	9487.58	10124.9	8188.69	8101.26	7630.71	10317.9	7973.55	0.371857	4.35644e-05	0.00407493	-	4	21842292	21848134	+	3928	protein_coding	Similar to H0525C06.4 protein	-
Os09g0467300	866.027	831.213	1084.6	518.345	609.818	701.484	927.281	609.882	0.604743	4.40768e-05	0.00410718	PURINE PERMEASE 2	9	17748588	17751263	-	2347	protein_coding	Similar to PUP1	-
Os02g0258900	306.718	331.646	257.97	426.13	472.792	466.735	298.778	455.219	-0.608849	4.43035e-05	0.00411268	-	2	8976792	8981140	-	2971	protein_coding	Similar to Molybdopterin biosynthesis CNX2 protein (Molybdenum cofactor biosynthesis enzyme CNX2)	Radical_SAM
Os08g0205400	670.746	569.885	559.249	795.961	893.283	852.459	599.96	847.234	-0.498329	4.50109e-05	0.00415271	-	8	6159123	6161383	+	551	protein_coding	Cu chaperone, Root-to-shoot Cu translocation, Distribution of Cu from old leaves to developing tissues and seed	HMA
Os04g0493100	1549.51	1549.08	1190.05	1956.9	1959.16	2060.26	1429.55	1992.11	-0.47945	4.51492e-05	0.00415271	basic helix-loop-helix protein 065	4	24655178	24660067	-	1180	protein_coding	Basic helix-loop-helix dimerisation region bHLH domain containing protein	-
Os10g0351200	5.30654	7.34658	28.2449	0	0	0	13.6327	0	6.25008	4.52432e-05	0.00415271	-	10	10662372	10666218	-	1610	protein_coding	Similar to Cytochrome P450 family protein, expressed	p450
Os06g0268800	1920.97	1953.14	1963.96	1583.19	1510.42	1400.21	1946.02	1497.94	0.377798	4.6388e-05	0.00422548	-	6	8960007	8964614	-	2042	protein_coding	Uncharacterised protein family UPF0005 domain containing protein	-
Os07g0661000	386.316	324.299	450.035	276.645	215.476	196.084	386.883	229.402	0.755174	4.63891e-05	0.00422548	-	7	27865026	27868232	+	1229	protein_coding	Adenosine/AMP deaminase domain containing protein	-
Os12g0163300	507.305	575.132	659.989	377.596	366.1	418.865	580.809	387.52	0.584054	4.65532e-05	0.00422548	-	12	3208607	3211741	-	1441	protein_coding	Armadillo-like helical domain containing protein	-
Os05g0514600	31.8392	30.4358	37.6599	90.2736	79.4959	73.6466	33.3116	81.1387	-1.28142	4.87456e-05	0.00439823	GIBBERELLIN 2-OXIDASE 4	5	25514447	25516258	-	1389	protein_coding	GA 2-oxidase4, GA metabolis	2OG-FeII_Oxy
Os02g0590200	191.035	137.486	173.235	109.687	53.346	45.1085	167.252	69.3806	1.26957	4.88154e-05	0.00439823	-	2	22789881	22791737	-	1557	protein_coding	Lecithin:cholesterol/phospholipid:diacylglycerol acyltransferase domain containing protein	-
Os10g0503250	1354.23	1368.56	1219.24	1750.14	1870.25	1630.35	1314.01	1750.25	-0.413657	4.96862e-05	0.0044603	-	10	19213699	19214691	-	993	protein_coding	Hypothetical protein	-
Os06g0682900	4082.85	3601.92	4183.07	3241.11	2960.18	2826.19	3955.95	3009.16	0.394809	5.05822e-05	0.00451552	HEAT-STRESS-ASSOCIATED 32KD PROTEIN	6	28463798	28466237	-	1283	protein_coding	Heat stress associated protein, Long-term acquired thermotoleranc	ComA
Os05g0557100	746.099	620.261	559.249	909.531	976.963	889.282	641.87	925.259	-0.528262	5.06699e-05	0.00451552	-	5	27702122	27705541	-	1830	protein_coding	Peptidase A1 domain containing protein	-
Os01g0619900	420.278	477.528	333.29	535.818	673.624	806.43	410.365	671.957	-0.712847	5.14084e-05	0.00456473	TRICHOMELESS 2	1	24696532	24697792	-	1261	protein_coding	Similar to DNA binding	-
Os03g0793000	314.147	374.675	420.849	551.349	533.46	577.205	369.89	554.004	-0.581682	5.25144e-05	0.00464611	STRESS ASSOCIATED PROTEIN GENE 7	3	32982204	32982969	-	766	protein_coding	Zinc finger, AN1-type domain containing protein	zf-A20
Os05g0385400	113.56	72.4163	90.3837	46.5928	34.518	30.3792	92.1199	37.1633	1.3099	5.32038e-05	0.00469017	-	5	18629300	18630170	+	871	protein_coding	Conserved hypothetical protein	-
Os05g0390800	255.775	410.359	550.775	741.603	666.302	776.971	405.636	728.292	-0.842942	5.35953e-05	0.00470774	VQ motif-containing protein 19	5	18958887	18959507	-	621	protein_coding	Similar to VQ motif family protein	-
Os10g0572300	1934.76	1633.04	2234.17	1300.72	1358.75	1453.6	1933.99	1371.02	0.496597	5.3974e-05	0.0047141	intracellular Ras-group-related LRR protein 5	10	22690792	22695147	+	2294	protein_coding	Leucine-rich repeat, typical subtype containing protein	-
novel.975	45.6362	54.5746	37.6599	132.013	79.4959	111.39	45.9569	107.633	-1.23214	5.40524e-05	0.0047141	-	5	5119397	5123826	+	2502	-	-	-
Os03g0116900	550.818	585.627	617.622	436.808	405.848	384.803	584.689	409.153	0.515753	5.43753e-05	0.00472544	-	3	949797	957750	+	5715	protein_coding	Armadillo-like helical domain containing protein	-
Os02g0684400	303.534	308.556	300.337	388.274	484.298	549.588	304.143	474.053	-0.640785	5.51075e-05	0.00474315	-	2	27989526	27990398	-	764	protein_coding	Similar to OXS	-
Os03g0559700	503.06	435.547	502.759	343.622	332.628	292.745	480.455	322.998	0.573884	5.51289e-05	0.00474315	-	3	20018827	20019659	-	833	protein_coding	Conserved hypothetical protein	-
Os02g0522300	1574.98	1631.99	1672.1	2067.56	2012.5	2190.99	1626.36	2090.35	-0.362138	5.53084e-05	0.00474315	-	2	19044957	19050756	-	5572	protein_coding	Conserved hypothetical protein	-
Os01g0869750	0	2.09902	1.88299	20.3844	18.828	21.1734	1.32734	20.1286	-3.90326	5.5376e-05	0.00474315	-	1	37695077	37696475	-	519	protein_coding	Conserved hypothetical protein	-
Os04g0171800	6773.26	6679.09	4733.84	4421.47	4318.93	3937.33	6062.07	4225.91	0.52043	5.55467e-05	0.00474315	-	4	4874385	4878321	+	3311	protein_coding	Similar to Cytochrome P450 79A1 (EC 1.14.13.41) (Tyrosine N-monooxygenase) (Cytochrome P450Tyr)	p450
Os11g0133100	115.682	166.872	151.581	229.081	251.04	269.731	144.712	249.951	-0.787878	5.73912e-05	0.00488363	-	11	1522291	1524288	-	1998	protein_coding	Similar to D-mannose binding lectin family protein	Pkinase
Os07g0194800	561.431	637.053	610.09	475.635	311.708	363.63	602.858	383.658	0.651354	5.80933e-05	0.00492627	-	7	5128629	5132968	-	2465	protein_coding	Similar to galactosyltransferase/ transferase, transferring hexosyl groups	Galactosyl_T
Os12g0277500	107.192	117.545	107.331	209.668	197.694	173.069	110.689	193.477	-0.805416	5.89212e-05	0.00497925	chaperonin 60 alpha subunit 1	12	10293602	10297903	+	2069	protein_coding	Plastid chaperonin 60 alpha subunit, Folding of Rubisco large subunit (rbcL), Seedling developmen	-
Os11g0128300	1526.16	1519.69	1396.24	1822.94	2011.46	1944.27	1480.7	1926.22	-0.379712	6.10584e-05	0.00514212	MIF1	11	1298250	1298986	+	737	protein_coding	Similar to ZF-HD homeobox protein (Fragment)	ZF-HD_dimer
Os07g0538000	6.36784	1.04951	0	22.3257	16.736	42.3468	2.47245	27.1362	-3.494	6.17093e-05	0.00517914	-	7	21150017	21152324	-	1980	protein_coding	Similar to hydrolase, hydrolyzing O-glycosyl compounds	Glyco_hydro_17
novel.349	401.174	349.487	336.114	531.935	528.23	511.844	362.259	524.003	-0.533332	6.52276e-05	0.00545574	-	11	4504263	4505809	-	791	-	-	-
Os01g0918400	381.009	347.388	526.297	273.733	230.12	255.001	418.231	252.951	0.726329	6.68461e-05	0.0055721	-	1	40067581	40069618	+	890	protein_coding	Conserved hypothetical protein	-
Os02g0459400	1.06131	1.04951	2.82449	19.4137	15.69	26.6969	1.6451	20.6002	-3.62164	6.78595e-05	0.0056374	-	2	15360268	15360869	-	602	protein_coding	Hypothetical protein	-
Os03g0277700	2.12261	4.19804	8.47347	12.6189	13.598	122.437	4.93138	49.5514	-3.31808	6.83842e-05	0.00566179	-	3	9425601	9426838	-	1150	protein_coding	Protein of unknown function DUF26 domain containing protein	-
Os01g0633000	413.91	323.249	278.683	522.228	731.153	471.338	338.614	574.907	-0.763873	6.95358e-05	0.00573776	-	1	25350681	25351536	-	748	protein_coding	Similar to 50S ribosomal protein L31	-
Os11g0308432	40.3297	45.129	42.3673	13.5896	5.23	13.8087	42.6087	10.8761	1.95905	7.07142e-05	0.00579639	-	11	11755320	11757928	-	2609	protein_coding	Hypothetical conserved gene	-
Os01g0919900	762.019	855.352	677.877	1044.46	1173.61	1007.12	765.083	1075.06	-0.491006	7.08583e-05	0.00579639	fatty-acid desaturase OsSSI2	1	40146818	40150808	-	1626	protein_coding	Similar to Acyl-[acyl-carrier-protein] desaturase, chloroplast precursor (EC 1.14.19.2) (Stearoyl-ACP desaturase) (Delta(9) stearoyl-acyl carrier protein desaturase)	-
Os06g0696400	19.1035	11.5446	8.47347	125.218	30.334	34.9821	13.0405	63.5114	-2.29059	7.09559e-05	0.00579639	XYLOGLUCAN ENDOTRANSGLUCOSYDASE/HYDROLASE 11	6	29133106	29134569	+	1208	protein_coding	Xyloglycan endo-transglycosylase precursor	-
Os07g0686600	106.131	92.357	78.1442	209.668	161.084	151.896	92.2106	174.216	-0.920106	7.86804e-05	0.00640348	VQ motif-containing protein 30	7	29171078	29172225	+	1148	protein_coding	VQ domain containing protein	-
Os08g0187900	9.55176	8.39609	12.2395	27.1792	39.748	57.9967	10.0624	41.6413	-2.04577	7.90588e-05	0.00640348	-	8	5145659	5146534	+	876	protein_coding	Ubiquitin-conjugating enzyme, E2 domain containing protein	-
Os04g0556000	968.973	760.896	1264.43	617.355	649.566	653.613	998.1	640.178	0.641462	7.91714e-05	0.00640348	HEAVY METAL ATPASE 5	4	27829841	27835533	+	3242	protein_coding	Heavy metal P-type ATPase, Xylem loading of coppe	E1-E2_ATPase
Os02g0638650	449.994	253.982	519.706	269.85	178.866	170.308	407.894	206.341	0.98387	8.00113e-05	0.00645012	ETHYLENE RESPONSE FACTOR 141	2	25595575	25597607	-	2033	protein_coding	Pathogenesis-related transcriptional factor and ERF domain containing protein	AP2
Os05g0508400	1873.21	2067.54	2058.11	1314.31	1552.26	1606.42	1999.62	1490.99	0.423532	8.04841e-05	0.00646696	-	5	25159955	25163398	+	2154	protein_coding	Mannose-binding lectin domain containing protein	-
Os08g0535800	940.318	937.213	850.171	1221.12	1183.03	1188.47	909.234	1197.54	-0.397904	8.13849e-05	0.00651346	NAC domain-containing protein 005, NAC domain-containing protein 5, NAC domain-containing protein 35, NAC domain-containing protein 46, NAC domain-containing protein 52	8	26766816	26770335	+	1681	protein_coding	No apical meristem (NAM) protein domain containing protein	NAM
Os03g0723400	127.357	122.793	95.0911	190.254	200.832	209.893	115.08	200.326	-0.802559	8.15943e-05	0.00651346	endosperm-specific gene 53	3	29386204	29388055	+	947	protein_coding	Similar to UFG2	-
Os11g0158500	2107.76	2155.7	2159.79	1702.58	1726.94	1667.17	2141.08	1698.9	0.333906	8.26727e-05	0.00657812	basic helix-loop-helix protein 151	11	2835467	2837702	+	1695	protein_coding	Basic helix-loop-helix dimerisation region bHLH domain containing protein	-
Os07g0582800	113.56	120.694	112.038	205.785	185.142	195.163	115.431	195.363	-0.75995	8.49012e-05	0.00670858	-	7	23596732	23598309	+	1578	protein_coding	Hypothetical protein	-
Os03g0695600	1079.35	884.738	959.385	1269.65	1563.77	1270.4	974.491	1367.94	-0.488957	8.50012e-05	0.00670858	20S proteasome beta4 subunit	3	27858693	27861038	-	968	protein_coding	Proteasome subunit beta type 2 (EC 3.4.25.1) (20S proteasome alpha subunit D) (20S proteasome subunit beta-4)	Proteasome
Os05g0104150	619.803	799.728	881.241	384.391	494.758	568.92	766.924	482.689	0.668215	8.51336e-05	0.00670858	POLYGALACTURONASE-INHIBITING PROTEIN 2, Polygalacturonase-inhibiting protein 2, polygalacturonase inhibiting protein 2	5	227008	228036	+	1029	protein_coding	Leucine-rich repeat (LRR) protein, Inhibitor of fungal polygalacturonase, Defence respons	LRRNT_2
Os07g0509800	4560.44	4717.55	5120.8	3932.24	3834.63	3441.14	4799.6	3736	0.361671	8.56015e-05	0.00672383	adenosine 5'-phosphosulfate reductase-like protein 1	7	19409979	19413299	-	2144	protein_coding	Similar to adenosine 5'-phosphosulfate reductase 2	-
Os09g0458800	817.207	649.647	808.745	977.479	1066.92	1200.44	758.533	1081.61	-0.511822	8.591e-05	0.00672651	-	9	17332814	17333131	+	318	protein_coding	EF hand domain containing protein	-
Os09g0483400	309.902	209.902	409.551	187.342	168.406	121.517	309.785	159.088	0.963828	8.64906e-05	0.0067504	-	9	18669321	18671699	+	781	protein_coding	Similar to Ubiquitin/ribosomal fusion protein (Fragment)	ubiquitin
Os04g0460600	47.7588	65.0697	43.3088	103.863	109.83	115.993	52.0458	109.895	-1.08122	8.77823e-05	0.00682946	NAC DOMAIN-CONTAINING PROTEIN 2	4	22994561	22996624	+	1546	protein_coding	Similar to H0219H12.10 protein	NAM
Os07g0245100	91.2724	56.6736	92.2667	153.368	141.21	184.116	80.0709	159.565	-0.994123	8.82638e-05	0.00684519	-	7	8075642	8078200	+	2179	protein_coding	Similar to Cytosine deaminase (EC 3.5.4.1)	-
Os03g0804700	40.3297	54.5746	129.927	24.2671	14.644	23.9351	74.9436	20.9487	1.8389	8.86075e-05	0.00685017	GERMIN-LIKE PROTEIN 3-8	3	33591195	33591872	+	678	protein_coding	Germin-like protein 3-8	-
Os01g0906425	4.24523	4.19804	3.76599	29.1205	33.472	16.5705	4.06975	26.3877	-2.69614	8.96739e-05	0.00691081	-	1	39465264	39465617	-	354	protein_coding	Hypothetical conserved gene	-
novel.1342	559.309	561.488	745.665	422.248	429.906	400.453	622.154	417.535	0.576825	9.26151e-05	0.00709472	-	8	5027569	5033246	+	2483	-	-	-
Os03g0109300	4688.85	5438.57	4111.52	5099	8439.12	9026.31	4746.31	7521.48	-0.664281	9.26393e-05	0.00709472	LONELY GUY LIKE PHOSPHORIBOHYDROLASE 3	3	537614	542549	+	1002	protein_coding	Similar to Lysine decarboxylase-like protein	-
Os02g0711900	3239.11	3596.67	3805.53	2785.86	2725.87	2798.57	3547.1	2770.1	0.356855	9.31457e-05	0.00711128	-	2	29481089	29482604	-	933	protein_coding	Similar to groundhog protein 7	-
Os04g0610400	1455.05	1429.43	1429.19	1225.97	913.157	859.824	1437.89	999.652	0.524458	9.57917e-05	0.00729058	ETHYLENE RESPONSE FACTOR 77	4	30939170	30940160	+	991	protein_coding	APETALA-2-like transcription Factor, Control of the abscisic acid (ABA)/gibberellin (GA) balanc	AP2
Os07g0524900	1288.43	1714.9	1320.92	1781.21	2266.68	2165.21	1441.42	2071.03	-0.522975	9.79963e-05	0.00743528	-	7	20365632	20367832	-	1498	protein_coding	Protein of unknown function DUF6, transmembrane domain containing protein	DUF6
Os02g0651900	3379.2	3621.86	4065.38	2970.29	2858.72	2489.25	3688.82	2772.75	0.412192	9.94753e-05	0.0075242	-	2	26271681	26272652	+	972	protein_coding	Hypothetical protein	-
Os11g0425600	1390.31	1328.68	1265.37	1790.91	1666.28	1679.14	1328.12	1712.11	-0.366749	0.000104096	0.00784947	-	11	13506337	13507154	-	576	protein_coding	Four F5 protein family protein	-
Os09g0444500	134.786	112.298	75.3197	230.052	193.51	185.958	107.468	203.173	-0.922469	0.000104656	0.0078675	BREVIS RADIX-LIKE 5	9	16552780	16553281	+	502	protein_coding	Similar to Protein Brevis radix-like 1	-
Os01g0835900	505.182	476.478	515.94	658.124	699.774	690.437	499.2	682.778	-0.451366	0.000105131	0.00787904	-	1	35840539	35841246	+	708	protein_coding	Similar to Histone H4	-
Os12g0147800	4695.22	4187.55	3606.87	3354.68	3030.26	2790.28	4163.22	3058.41	0.444783	0.000108942	0.00813977	PHYTOSULFOKINE 3	12	2338072	2339170	+	984	protein_coding	Similar to Phytosulfokines 5 precursor (Secretory protein SH27A)	-
Os10g0359500	678.175	679.034	820.985	507.668	491.62	544.064	726.065	514.45	0.497435	0.000112768	0.00839767	NAC DOMAIN-CONTAINING PROTEIN 61	10	11035676	11040596	-	1854	protein_coding	No apical meristem (NAM) protein domain containing protein	NAM
novel.636	228.181	240.338	258.912	159.192	150.624	144.531	242.477	151.449	0.680027	0.000113079	0.00839767	-	2	11335413	11338212	-	2164	-	-	-
Os04g0614000	492.447	539.449	425.556	661.036	734.291	675.707	485.817	690.345	-0.507625	0.000113653	0.00841476	-	4	31139226	31141511	+	1249	protein_coding	Similar to Peroxisomal 2,4-dienoyl-CoA reductase (EC 1.3.1.34)	-
Os07g0507000	301.411	316.952	300.337	397.01	479.068	473.179	306.234	449.752	-0.554526	0.000114217	0.00843105	protein phosphatase 2C62, protein phosphatase 2C 62, protein phosphatase 95	7	19243399	19247632	-	1215	protein_coding	Protein phosphatase 2C	PP2C
Os02g0780550	1150.46	1192.24	1183.46	947.388	893.283	853.38	1175.39	898.017	0.388532	0.000114619	0.00843531	-	2	33067716	33071743	+	1991	protein_coding	Similar to smr domain containing protein	-
Os05g0113000	997.629	1054.76	1207.94	1301.69	1583.64	1660.73	1086.78	1515.35	-0.47913	0.000115961	0.00850852	-	5	701583	705308	+	2362	protein_coding	Amino acid-binding ACT domain containing protein	ACT
Os01g0788200	55.188	73.4658	77.2027	27.1792	31.38	21.1734	68.6188	26.5775	1.37398	0.000117128	0.00856851	-	1	33448396	33449269	+	750	protein_coding	Nuclear transport factor 2 domain containing protein	-
Os10g0397800	244.101	194.16	210.895	312.56	321.122	386.644	216.385	340.109	-0.653621	0.000117604	0.00857775	-	10	13387600	13388592	-	993	protein_coding	Mitochondrial carrier protein family protein	Mito_carr
Os01g0141100	272.756	244.536	242.906	405.746	378.652	349.821	253.399	378.073	-0.577537	0.000119943	0.00872242	OsSKD1, SKD1	1	2215662	2222812	-	1787	protein_coding	Similar to Salt-induced AAA-Type ATPase	-
Os05g0199500	269.572	256.081	257.97	183.459	156.9	154.658	261.208	165.006	0.662468	0.000122359	0.00887178	-	5	6191144	6196093	-	1863	protein_coding	Glycosyl transferase, family 31 protein	Galactosyl_T
Os07g0147600	829.942	732.559	529.121	990.098	1176.75	1005.28	697.207	1057.37	-0.60163	0.000124589	0.0090068	Catharanthus roseus receptor-like kinase1-like kinase 15	7	2458274	2461953	-	3522	protein_coding	Protein kinase, core domain containing protein	Pkinase_Tyr
Os03g0345200	2265.89	2171.44	1688.1	2631.52	3085.7	2758.98	2041.81	2825.4	-0.468913	0.000126799	0.00913958	RIBOSOMAL PROTEIN S21	3	12869436	12871135	+	521	protein_coding	40S ribosomal protein S21	Ribosomal_S21e
Os08g0464000	1878.51	1723.3	2142.85	1500.68	1460.21	1318.27	1914.89	1426.39	0.425474	0.000130191	0.00932997	-	8	22777141	22781266	-	1462	protein_coding	Activator of Hsp90 ATPase homologue 1-like family protein	-
Os06g0253100	441.504	301.21	446.269	302.853	154.808	150.055	396.328	202.572	0.96836	0.000130202	0.00932997	HSP16.0	6	7940956	7941680	-	725	protein_coding	Heat shock protein Hsp20 domain containing protein	-
Os05g0130600	2011.18	1905.91	3214.27	1348.28	1542.85	1660.73	2377.12	1517.29	0.648059	0.000131392	0.00938779	-	5	1796039	1796862	+	577	protein_coding	Conserved hypothetical protein	-
Os08g0135400	908.479	963.451	1212.65	633.857	731.153	774.21	1028.19	713.073	0.528586	0.000133564	0.00951527	RING finger protein OsRFPHC-2, RING-HC protein 2	8	2007908	2011520	+	1647	protein_coding	Copine domain containing protein	-
Os01g0623200	1668.37	2343.56	2634.31	1370.61	1410.01	1672.7	2215.41	1484.44	0.577771	0.000136347	0.00968535	-	1	24861697	24864291	-	2367	protein_coding	Similar to C4-dicarboxylate transporter/malic acid transport protein	C4dic_mal_tran
Os04g0394200	41.391	51.426	74.3782	7.76547	9.41399	26.6969	55.7317	14.6254	1.92138	0.000137156	0.00969314	-	4	19378313	19382689	+	1774	protein_coding	Similar to 2-oxoglutarate dehydrogenase E2 subunit	Biotin_lipoyl
Os09g0487200	416.032	431.349	338.939	242.671	292.88	228.304	395.44	254.618	0.635614	0.000137247	0.00969314	-	9	18783042	18788014	-	2874	protein_coding	Conserved hypothetical protein	-
Os01g0693400	189.974	138.535	112.98	270.821	249.994	246.716	147.163	255.844	-0.800658	0.000139078	0.00979102	APETALA2/ETHYLENE-RESPONSIVE ELEMENT BINDING PROTEIN 127	1	28619585	28621117	-	1533	protein_coding	Pathogenesis-related transcriptional factor and ERF, DNA-binding domain containing protein	B3
Os01g0884300	746.099	804.975	1077.07	1178.41	1256.25	1411.25	876.049	1281.97	-0.548483	0.000139432	0.00979102	NAC DOMAIN-CONTAINING PROTEIN 6	1	38398996	38401481	-	1526	protein_coding	No apical meristem (NAM) protein domain containing protein	NAM
Os12g0617800	427.707	376.775	321.05	497.961	581.576	586.411	375.177	555.316	-0.567047	0.000140643	0.00984783	-	12	26300176	26306140	-	2989	protein_coding	Cation/H+ exchanger domain containing protein	Na_H_Exchanger
novel.1413	542.328	544.696	371.891	335.857	314.846	249.478	486.305	300.06	0.696273	0.000142128	0.00992344	-	8	5683371	5688312	-	3558	-	PF05699:hAT family C-terminal dimerisation region|PF14372:Domain of unknown function (DUF4413)|PF03106:WRKY DNA -binding domain	hATC
Os10g0462900	3799.48	4031.17	4252.74	3210.05	3325.23	3108.81	4027.8	3214.7	0.32558	0.000144911	0.010089	-	10	17048051	17053406	+	2180	protein_coding	Similar to mitochondrial chaperonin-60	-
Os03g0321500	2176.74	2270.09	2208.75	1693.84	1684.06	1865.1	2218.53	1747.67	0.343881	0.000146076	0.0101408	-	3	11629451	11635559	-	3094	protein_coding	Protein of unknown function DUF632 domain containing protein	-
Os01g0954500	315.208	380.973	370.95	515.433	478.022	547.746	355.71	513.734	-0.53035	0.000146482	0.0101408	-	1	42037177	42039335	-	1780	protein_coding	Protein of unknown function DUF702 family protein	-
Os08g0156800	720.628	734.658	718.362	902.736	976.963	988.705	724.549	956.135	-0.400207	0.000147603	0.0101896	-	8	3293131	3295889	+	665	protein_coding	Similar to 60S ribosomal protein L34	-
Os11g0239500	596.455	489.072	847.347	335.857	385.974	446.482	644.291	389.438	0.726955	0.000148545	0.0102258	-	11	7437775	7439149	-	1375	protein_coding	Alpha/beta hydrolase fold-3 domain containing protein	Abhydrolase_3
Os10g0330000	1970.85	1732.74	1768.13	2022.91	3116.03	2799.49	1823.91	2646.14	-0.536804	0.000149907	0.0102798	-	10	9315531	9316279	+	749	protein_coding	Conserved hypothetical protein	-
Os03g0598800	1772.38	1771.57	1577.01	2077.26	2371.28	2192.83	1706.99	2213.79	-0.375228	0.000150168	0.0102798	-	3	22336686	22338322	-	890	protein_coding	Similar to Ribosomal protein L15	-
Os05g0192700	256.836	266.576	196.773	403.805	387.02	334.171	240.062	374.999	-0.644867	0.000151784	0.0103615	-	5	5673470	5674010	+	541	protein_coding	Conserved hypothetical protein	-
Os04g0589400	834.187	982.342	1114.73	563.967	597.266	792.621	977.087	651.285	0.584966	0.000156789	0.0106734	-	4	29795103	29797235	+	2133	protein_coding	Conserved hypothetical protein	-
Os03g0771500	211.2	191.011	169.469	276.645	324.26	291.825	190.56	297.576	-0.643926	0.00015762	0.0107003	HOMEOBOX 43	3	31964738	31970261	+	1407	protein_coding	Similar to Isoform 2 of Homeobox protein knotted-1-like 8	KNOX1
Os07g0467200	631.478	571.984	505.584	742.573	899.559	776.051	569.682	806.061	-0.501104	0.000159521	0.0107994	-	7	16600103	16601979	-	562	protein_coding	Similar to Clone ZZD536 mRNA sequence	-
Os01g0770000	390.561	414.557	311.635	276.645	209.2	212.654	372.251	232.833	0.675649	0.000159992	0.0108014	-	1	32475144	32479146	-	1991	protein_coding	Uncharacterised protein family UPF0089 domain containing protein	-
Os07g0619200	717.444	743.054	658.106	936.71	911.065	964.77	706.201	937.515	-0.409579	0.000162639	0.0109069	-	7	25569076	25572699	+	3538	protein_coding	EF hand domain containing protein	-
Os10g0430200	514.734	453.389	482.046	725.101	825.293	582.728	483.39	711.041	-0.555877	0.000162681	0.0109069	CINNAMYL ALCOHOL DEHYDROGENASE 3	10	15303901	15309302	-	1564	protein_coding	Similar to Sinapyl alcohol dehydrogenase	ADH_N
Os11g0242400	187.851	167.922	161.937	245.583	314.846	266.048	172.57	275.492	-0.674732	0.000163007	0.0109069	-	11	7639863	7642949	-	1092	protein_coding	Similar to Rieske	-
Os09g0424701	312.024	308.556	461.333	183.459	206.062	250.398	360.638	213.306	0.758274	0.000163468	0.0109069	OsSTA227	9	15407903	15410395	-	1104	protein_coding	Conserved hypothetical protein	-
Os03g0183300	3818.58	3456.04	3729.27	4253.54	4849.25	4942.61	3667.96	4681.8	-0.352058	0.000163779	0.0109069	ETHYLENE RESPONSE FACTOR 64	3	4372266	4373460	-	1195	protein_coding	Pathogenesis-related transcriptional factor and ERF domain containing protein	-
Os05g0495100	511.55	515.31	620.446	416.423	368.192	351.662	549.102	378.759	0.536839	0.000164909	0.0109524	-	5	24312890	24316931	+	1511	protein_coding	Zinc finger, C2H2-type domain containing protein	-
Os12g0508400	1447.62	1374.86	2195.57	987.186	1072.15	1219.77	1672.68	1093.04	0.614193	0.000170009	0.0112606	-	12	19543820	19544475	+	616	protein_coding	Conserved hypothetical protein	-
novel.240	1.06131	5.24756	4.70748	22.3257	32.426	19.3322	3.67212	24.6946	-2.73682	0.000172232	0.011377	-	10	6140266	6143103	-	815	-	-	-
Os05g0554000	639.968	707.371	774.852	934.769	911.065	1080.76	707.397	975.533	-0.46345	0.000172884	0.0113894	Multidrug and Toxic compound Extrusion protein 2	5	27542128	27545922	+	2889	protein_coding	Similar to cDNA clone:001-123-D07, full insert sequence	MatE
Os02g0181900	2060	2346.71	2906.4	1898.66	1587.83	1722.41	2437.7	1736.3	0.489737	0.000173976	0.0114306	CLASS I CLP ATPASE B-M	2	4567630	4573049	-	3300	protein_coding	Similar to ClpB	AAA
Os07g0448800	21755.7	19989	25847.8	18452.7	16625.1	16194.9	22530.9	17090.9	0.398718	0.000180192	0.0118074	PLASMA MEMBRANE INTRINSIC PROTEIN 2A	7	15406442	15409748	+	1297	protein_coding	Aquaporin	-
Os06g0231300	1460.36	1353.87	1760.6	1209.47	1073.2	1043.94	1524.94	1108.87	0.46019	0.000182459	0.0119241	Regulator of XA21-3	6	6794151	6796570	+	1282	protein_coding	CS domain domain containing protein	-
Os02g0498100	62.6171	69.2677	73.4367	123.277	148.532	116.914	68.4405	129.574	-0.918037	0.000183619	0.011968	-	2	17520424	17520926	-	503	protein_coding	Hypothetical protein	-
Os05g0169100	5715.14	5252.8	4879.78	6330.8	7241.45	6650.29	5282.57	6740.85	-0.35175	0.000187938	0.012217	SG12	5	4142124	4144008	+	909	protein_coding	Similar to 60S ribosomal protein L10 (QM protein homolog)	-
Os08g0558100	344.925	407.21	547.009	247.524	243.718	305.633	433.048	265.625	0.705559	0.000191554	0.0123871	-	8	27931885	27934321	-	1103	protein_coding	EF hand domain containing protein	-
Os04g0470150	347.047	367.329	300.337	417.394	600.404	533.938	338.238	517.245	-0.613185	0.000191566	0.0123871	-	4	23496015	23496245	-	231	protein_coding	Hypothetical conserved gene	-
Os07g0114300	7869.59	7460.98	6127.26	9044.83	9983.02	9126.65	7152.61	9384.83	-0.391962	0.00019598	0.0126391	-	7	797466	798941	+	559	protein_coding	Protein of unknown function DUF1909 domain containing protein	-
Os12g0169600	260.02	237.19	360.593	144.632	156.9	197.005	285.934	166.179	0.783367	0.000197027	0.0126733	-	12	3542861	3544916	+	1546	protein_coding	Similar to Fructose-bisphosphate aldolase	-
Os01g0621300	1774.51	1784.17	2033.63	1465.73	1443.48	1445.31	1864.1	1451.51	0.361317	0.000198728	0.0127314	-	1	24763107	24768254	-	3089	protein_coding	Hypothetical conserved gene	-
Os06g0141200	1486.89	1322.38	1428.25	1898.66	2074.22	1661.65	1412.51	1878.18	-0.410647	0.000198969	0.0127314	zinc finger protein 1, stress repressive zinc finger protein 3	6	2162738	2165150	-	890	protein_coding	Similar to RNA-binding protein EWS	zf-RanBP
Os01g0537250	27.594	36.7329	87.5592	106.775	116.106	186.878	50.6287	136.586	-1.42573	0.000199747	0.0127479	-	1	19549155	19550345	-	1191	protein_coding	Protein of unknown function DUF3778 domain containing protein	-
Os01g0823100	1335.12	1357.02	926.433	926.033	787.637	689.516	1206.19	801.062	0.590077	0.000206106	0.0131196	ALPHA-EXPANSIN 2	1	35145517	35147323	+	1339	protein_coding	Alpha-expansin OsEXPA2	-
Os04g0290400	229.242	182.615	223.135	125.218	126.566	134.405	211.664	128.73	0.717409	0.000211662	0.0134383	-	4	12627398	12628669	+	1272	protein_coding	Conserved hypothetical protein	-
Os02g0611800	1898.68	1923.75	1770.01	2679.09	2298.06	2264.63	1864.15	2413.93	-0.373077	0.000219154	0.013878	HYDROXYCINNAMOYLTRANSFERASE 2	2	24080704	24084615	+	1716	protein_coding	Similar to Hydroxyanthranilate hydroxycinnamoyltransferase 3	-
Os01g0924400	1561.18	1523.89	1323.74	1757.91	2039.7	2010.55	1469.61	1936.05	-0.39807	0.000226975	0.0143173	TEOSINTE BRANCHED/CYCLOIDEA/PROLIFERATING CELL FACTOR 6	1	40477240	40479093	+	1854	protein_coding	Similar to Auxin-induced basic helix-loop-helix transcription factor	TCP
Os04g0630400	732.302	642.301	703.298	842.554	1083.66	947.279	692.634	957.829	-0.467157	0.000227259	0.0143173	-	4	32063756	32065731	+	1418	protein_coding	NAD(P)-binding domain containing protein	Epimerase
Os03g0133300	361.906	500.617	405.785	485.342	724.877	921.503	422.769	710.574	-0.749525	0.000227875	0.0143193	-	3	1873291	1878362	+	1574	protein_coding	Similar to F7F22.5	-
Os08g0196700	667.562	577.231	609.148	437.779	450.826	462.132	617.981	450.245	0.456553	0.000231839	0.0145312	HAP2 SUBUNIT OF CCAAT-BOX BINDING COMPLEX	8	5597606	5601049	+	927	protein_coding	HAP2 subunit of HAP complex, Nuclear Factor Y (NF-YA) transcription factor, Drought stress toleranc	CBFB_NFYA
Os12g0181533	188.913	222.496	243.848	134.925	120.29	142.69	218.419	132.635	0.719482	0.00023508	0.0146967	-	12	4121027	4123125	-	1730	protein_coding	Hypothetical protein	Aa_trans
Os10g0205700	29.7166	40.9309	45.1918	12.6189	8.36799	11.9676	38.6131	10.9848	1.81075	0.000236583	0.014753	-	10	7529345	7530484	-	1030	protein_coding	Pollen Ole e 1 allergen/extensin domain containing protein	-
Os12g0597500	2678.74	2253.3	3007.14	2004.46	1734.27	2081.44	2646.39	1940.06	0.447911	0.000238311	0.0148183	UREIDOGLYCOLATE AMIDOHYDROLASE	12	25087027	25091564	-	1859	protein_coding	Peptidase M20 domain containing protein	Peptidase_M20
Os11g0289700	1119.68	1216.38	1124.15	943.505	558.564	793.542	1153.4	765.203	0.591191	0.000239105	0.0148183	-	11	10474866	10477658	+	1726	protein_coding	Cytochrome P450 family protein	p450
Os09g0379600	1412.6	1293	1153.33	1527.86	1792.84	1903.76	1286.31	1741.49	-0.437596	0.000239444	0.0148183	HOMEOBOX GENE 25	9	12782374	12783648	-	1275	protein_coding	Similar to Homeobox-leucine zipper protein HOX25	Homeobox
Os03g0278300	676.053	671.687	621.388	876.528	872.363	843.253	656.376	864.048	-0.396981	0.000240616	0.0148534	-	3	9449358	9453031	-	2516	protein_coding	Similar to ALY protein	RRM_1
Os02g0103600	4495.7	5607.54	6337.21	3159.58	4234.21	4159.19	5480.15	3850.99	0.509137	0.000243714	0.0150068	-	2	175818	179370	-	1471	protein_coding	Protein of unknown function DUF6, transmembrane domain containing protein	DUF6
Os03g0663750	6.36784	0	1.88299	6.79479	40.794	34.9821	2.75028	27.5236	-3.3336	0.000247731	0.0152159	-	3	26070770	26072916	+	1732	protein_coding	Hypothetical protein	-
Os03g0305100	308.84	311.705	293.747	404.775	525.092	417.024	304.764	448.964	-0.558202	0.000255765	0.015652	-	3	10824184	10827482	-	1928	protein_coding	Similar to AMP-binding protein	AMP-binding
Os07g0181500	2774.26	2453.76	3315.01	2334.5	1997.86	1833.8	2847.67	2055.38	0.470697	0.000256528	0.015652	-	7	4305620	4307513	+	1817	protein_coding	Protein of unknown function DUF506, plant family protein	-
novel.132	8.49046	4.19804	16.9469	0	0	0	9.87848	0	5.78394	0.000256746	0.015652	-	1	20705576	20707485	-	1583	-	PF02042:RWP-RK domain	RWP-RK
Os02g0278700	377.825	336.893	315.401	562.997	535.552	424.388	343.373	507.646	-0.564133	0.000262526	0.0159585	ENT-COPALYL DIPHOSPHATE SYNTHASE 1	2	10273719	10283727	-	2942	protein_coding	Similar to Kaurene synthase A (Fragment)	-
Os01g0175100	201.648	173.169	160.996	263.055	283.466	279.857	178.605	275.459	-0.626435	0.000263078	0.0159585	-	1	3855147	3856033	-	887	protein_coding	Kv1.4 voltage-gated K+ channel family protein	-
Os06g0270900	2076.98	1828.25	2108.01	2292.76	3011.43	2783.84	2004.41	2696.01	-0.427392	0.000265977	0.0160946	-	6	9091026	9096474	+	2142	protein_coding	Similar to RF2 (EC 1.2.1.3) (T cytoplasm male sterility restorer factor 2)	Aldedh
Os10g0390900	52.0041	38.8319	102.623	26.2085	20.92	14.7293	64.4864	20.6193	1.65098	0.000268278	0.0161938	-	10	12995068	13001222	-	987	protein_coding	Hypothetical conserved gene	-
Os02g0637000	177.238	136.436	177.001	401.863	195.602	307.474	163.559	301.646	-0.883581	0.000272019	0.016338	-	2	25539579	25540404	+	826	protein_coding	Similar to OSIGBa0135K14.7 protein	-
Os04g0541700	907.418	615.014	993.279	585.322	537.644	538.541	838.57	553.836	0.599005	0.000272618	0.016338	HOMEOBOX GENE 22	4	27124166	27125512	+	1230	protein_coding	Similar to Homeobox-leucine zipper protein HOX22	Homeobox
Os03g0231800	82.782	94.456	55.5483	163.075	123.428	162.022	77.5954	149.508	-0.951157	0.000273075	0.016338	-	3	6957671	6962492	-	2033	protein_coding	Similar to Squalene monooxygenase 1 (EC 1.14.99.7)	-
Os03g0119300	5215.26	4691.32	3683.13	3802.17	2938.21	2550.01	4529.9	3096.8	0.548608	0.000273333	0.016338	Subtilisin 25, SUBTILISIN 25	3	1034068	1036671	-	2604	protein_coding	Peptidase S8, subtilisin-related domain containing protein	Peptidase_S8
Os12g0134000	424.523	442.894	502.759	554.261	763.579	673.866	456.725	663.902	-0.538386	0.000278011	0.0165681	-	12	1671493	1675149	+	1580	protein_coding	Similar to Hydroxymethylglutaryl-CoA lyase	HMGL-like
Os02g0814000	3674.25	2588.09	3072.1	2615.99	1971.71	1752.79	3111.48	2113.5	0.557984	0.000278536	0.0165681	-	2	34879586	34880996	-	1218	protein_coding	Protein of unknown function DUF862, eukaryotic domain containing protein	-
Os11g0484700	241.978	210.952	404.843	383.42	511.494	682.151	285.924	525.688	-0.877114	0.000279447	0.0165821	non-specific lipid transfer protein d12, lipid transfer protein d12, type D non-specific lipid transfer protein 12	11	17081029	17081391	-	363	protein_coding	Bifunctional inhibitor/plant lipid transfer protein/seed storage domain containing protein	-
Os03g0367200	343.864	366.279	333.29	280.528	140.164	173.069	347.811	197.92	0.812198	0.000283257	0.0167676	P-450 75A11	3	14387290	14387596	+	307	protein_coding	Similar to Flavonoid 3',5'-hydroxylase (EC 1.14.13.88) (F3'5'H) (Cytochrome P450 75A2) (CYPLXXVA2) (P-450EG1)	-
Os04g0179700	6.36784	1.04951	66.8462	0.970684	0	0.920582	24.7545	0.630422	5.26848	0.000285616	0.0168346	ENT-KAURENE SYNTHASE 4	4	5428347	5434023	-	2754	protein_coding	9-beta-pimara-7,15-diene synthase, Momilactone phytoalexins biosynthesis, Defense respons	-
Os10g0450900	16225.3	14626	10734	19217.6	17736	21298.6	13861.8	19417.4	-0.486332	0.000285764	0.0168346	glycine-rich protein, Glycine-rich protein 2, glycine-rich cell wall protein	10	16428860	16429924	-	1065	protein_coding	Similar to Glycine-rich cell wall structural protein 2 precursor	-
Os08g0380100	1157.89	1128.22	1048.83	1418.17	1407.92	1414.93	1111.65	1413.67	-0.347196	0.000289681	0.0170245	BURP domain-containing protein 12	8	17904215	17906771	+	2557	protein_coding	Similar to Polygalacturonase isoenzyme 1 beta subunit (Fragment)	-
Os05g0408300	1795.73	1605.75	1844.39	1421.08	1177.8	1379.03	1748.63	1325.97	0.398924	0.000291004	0.0170462	-	5	19934675	19938244	-	1997	protein_coding	Similar to Lipase	-
Os09g0268100	67.9237	54.5746	108.272	25.2378	36.61	29.4586	76.9234	30.4355	1.34327	0.000292024	0.0170462	-	9	5125150	5127339	+	2190	protein_coding	Similar to lectin-like receptor kinase 7	Pkinase_Tyr
Os08g0510700	1203.52	1294.05	1150.51	1601.63	1466.49	1620.22	1216.03	1562.78	-0.362531	0.000292136	0.0170462	-	8	25326021	25329360	-	2682	protein_coding	Homeodomain-like containing protein	Myb_DNA-binding
Os05g0200500	1261.89	1355.97	1409.42	1024.07	895.375	1110.22	1342.43	1009.89	0.4102	0.000297162	0.0172857	-	5	6273311	6282541	-	2690	protein_coding	Similar to Casein kinase-like protein	Pkinase
Os11g0637600	74.2915	50.3765	75.3197	22.3257	24.058	33.141	66.6626	26.5082	1.32821	0.000297653	0.0172857	-	11	25182326	25183324	-	999	protein_coding	Similar to potyvirus VPg interacting protein	-
Os03g0355900	106.131	129.09	116.746	179.577	197.694	200.687	117.322	192.652	-0.715465	0.000299308	0.0173408	-	3	13608897	13609145	-	249	protein_coding	Hypothetical conserved gene	-
novel.540	445.749	473.33	417.083	344.593	305.432	244.875	445.387	298.3	0.578805	0.000300301	0.0173573	-	2	8306843	8317278	+	4227	-	PF02364:1,3-beta-glucan synthase component	-
Os09g0367700	26.5327	5.24756	1.88299	0	0	0	11.2211	0	5.95881	0.000318577	0.0183313	TAU GLUTATHIONE S-TRANSFERASE 5	9	12120384	12121335	-	952	protein_coding	Similar to GST6 protein (EC 2.5.1.18)	GST_N
Os03g0774300	1498.57	1703.36	1738.94	1922.93	2332.58	2236.09	1646.96	2163.87	-0.393462	0.000318649	0.0183313	-	3	32096850	32103996	-	2448	protein_coding	HAD superfamily (subfamily IG) hydrolase, 5'-Nucleotidase protein	-
Os11g0653300	6.36784	5.24756	51.7823	1.94137	0	0.920582	21.1326	0.953983	4.4534	0.000321069	0.0184273	-	11	26088071	26091283	-	3213	protein_coding	Conserved hypothetical protein	-
Os02g0525100	1056	1039.02	770.144	1224.03	1489.5	1322.88	955.054	1345.47	-0.495031	0.000328261	0.018796	-	2	19186328	19187080	-	753	protein_coding	Conserved hypothetical protein	-
Os03g0698800	2464.36	2299.48	2484.61	2076.29	1726.94	1845.77	2416.15	1883	0.35957	0.000330622	0.0188658	ZINC FINGER CCCH DOMAIN-CONTAINING PROTEIN 24	3	28008697	28012203	+	3507	protein_coding	Ankyrin domain containing protein	-
Os06g0602400	7.42915	10.4951	12.2395	34.9446	30.334	42.3468	10.0546	35.8751	-1.83126	0.000331541	0.0188658	RNA helicase 52A	6	23806008	23811036	+	1825	protein_coding	Similar to DEAD-box protein 3, X-chromosomal (DEAD-box RNA helicase DEAD3) (mDEAD3) (Embryonic RNA helicase) (D1PAS1 related sequence 2)	DEAD
Os04g0615700	1385.01	1279.35	1386.82	1146.38	973.825	963.849	1350.39	1028.02	0.393583	0.00033179	0.0188658	ARGONAUTE 2	4	31239185	31243430	+	3475	protein_coding	Argonaute and Dicer protein, PAZ domain containing protein	Piwi
Os07g0549200	30.7779	23.0892	20.7129	64.0651	73.2199	50.632	24.86	62.639	-1.3349	0.000333834	0.0189381	-	7	21802731	21805279	-	1224	protein_coding	Pentatricopeptide repeat domain containing protein	-
Os07g0664000	31.8392	9.4456	118.629	13.5896	8.36799	3.68233	53.3045	8.54663	2.64791	0.000340262	0.0192582	-	7	28020795	28021694	+	900	protein_coding	Similar to Oxidoreductase, short chain dehydrogenase/reductase family protein, expressed	-
Os09g0451000	125.234	136.436	65.9048	175.694	201.878	259.604	109.192	212.392	-0.964172	0.000341795	0.0193004	AMINOCYCLOPROPANE-1-CARBOXYLIC ACID OXIDASE 2	9	16886142	16887605	-	1326	protein_coding	ACC oxidase, Ethylene biosynthesi	2OG-FeII_Oxy
Os01g0778400	68.985	38.8319	17.8884	93.1857	104.6	129.802	41.9018	109.196	-1.38933	0.000348902	0.0196564	ARABINOGALACTAN PROTEIN 19	1	32946648	32946942	-	295	protein_coding	Hypothetical protein	-
Os06g0106500	65.801	67.1687	79.0857	134.925	127.612	121.517	70.6852	128.018	-0.854532	0.000353362	0.019862	-	6	420780	425167	+	2651	protein_coding	Conserved hypothetical protein	-
Os09g0451400	507.305	469.132	253.263	671.713	754.165	624.155	409.9	683.345	-0.738717	0.000355581	0.0199118	AMINOCYCLOPROPANE-1-CARBOXYLIC ACID OXIDASE 1	9	16925457	16927046	+	1426	protein_coding	ACC oxidase, Ethylene biosynthesi	2OG-FeII_Oxy
novel.319	1042.2	1054.76	1245.6	832.847	824.247	870.871	1114.19	842.655	0.403418	0.000355873	0.0199118	-	11	22336784	22356674	+	4304	-	PF00931:NB-ARC domain|PF18052:Rx N-terminal domain	NB-ARC
Os03g0823500	131.602	131.189	131.81	266.938	177.82	213.575	131.533	219.444	-0.739353	0.000366683	0.0204699	-	3	34574335	34576973	-	2129	protein_coding	TGF-beta receptor, type I/II extracellular region family protein	-
Os03g0743400	1892.31	1768.43	1600.54	2185.01	2505.17	2144.96	1753.76	2278.38	-0.37763	0.00036911	0.0205586	-	3	30513870	30516672	+	1002	protein_coding	Similar to H2A protein	Histone
Os03g0574900	76.4141	47.228	92.2667	102.893	205.016	157.42	71.9696	155.109	-1.10399	0.000370227	0.020574	HIGH-AFFINITY POTASSIUM(K+) TRANSPORTER 27	3	20978620	20985759	-	2830	protein_coding	Similar to Potassium transporter	K_trans
Os05g0453300	3902.43	4271.51	4584.15	3473.11	3386.95	3362.89	4252.69	3407.65	0.31979	0.000372579	0.0206149	-	5	22238995	22241632	-	2453	protein_coding	Conserved hypothetical protein	-
Os12g0601800	292.921	274.972	306.928	356.241	447.688	506.32	291.607	436.75	-0.582677	0.000372645	0.0206149	b-ZIP TRANSCRIPTION FACTOR 88	12	25332774	25336537	+	1107	protein_coding	Similar to BZIP transcription factor family protein, expressed	bZIP_1
Os04g0564700	729.118	725.212	628.92	520.287	483.252	532.096	694.417	511.878	0.438786	0.00037797	0.0208396	-	4	28296439	28305349	-	3603	protein_coding	WD40 repeat domain containing protein	-
Os02g0768300	1114.37	1272.01	1272.9	1527.86	1506.24	1729.77	1219.76	1587.96	-0.380613	0.000378408	0.0208396	-	2	32359193	32361902	-	1397	protein_coding	Protein of unknown function DUF6, transmembrane domain containing protein	DUF6
Os12g0601400	1221.56	1089.39	885.007	1291.98	1740.54	1508.83	1065.32	1513.79	-0.507233	0.000382852	0.0210371	IAA31	12	25325555	25327111	+	1163	protein_coding	Similar to Auxin-responsive protein (Aux/IAA) (Fragment)	-
Os03g0577200	184.667	176.318	100.74	266.938	253.132	278.016	153.908	266.029	-0.793155	0.000389576	0.0213587	-	3	21108808	21112282	+	1070	protein_coding	Similar to Mps one binder kinase activator-like 1A (Mob1 homolog 1A) (Mob1A) (Mob1B) (Protein Mob4A)	-
Os05g0519700	6984.46	6081.92	8056.39	6200.73	4327.3	4253.09	7040.92	4927.04	0.515099	0.000392663	0.0214799	HEAT SHOCK PROTEIN 101	5	25803609	25807160	-	3209	protein_coding	Heat shock protein, Long-term acquired thermotoleranc	AAA
Os11g0629100	1035.84	1094.64	1120.38	848.378	812.741	870.871	1083.62	843.997	0.360473	0.000414165	0.0226057	-	11	24638208	24639893	+	1134	protein_coding	Conserved hypothetical protein	-
Os06g0602800	1935.82	2161.99	2275.6	1531.74	1586.78	1796.98	2124.47	1638.5	0.374715	0.000418073	0.0227683	-	6	23844798	23847039	+	1079	protein_coding	Similar to Acetylglucosaminyltransferase	-
Os12g0274700	170.87	113.347	65.9048	181.518	347.272	218.178	116.707	248.989	-1.09518	0.000419657	0.0228039	RUBISCO SMALL SUBUNIT	12	10080505	10081588	-	981	protein_coding	Similar to Petunia ribulose 1,5-bisphosphate carboxylase small subunit mRNA (clone pSSU 51), partial cds. (Fragment)	-
Os11g0258900	39.2684	32.5348	19.7714	89.3029	67.99	63.5202	30.5249	73.6044	-1.27606	0.000424264	0.022965	-	11	8597091	8598972	-	1882	protein_coding	Conserved hypothetical protein	-
Os04g0417000	3732.62	4230.58	5686.64	2690.74	3360.8	3479.8	4549.95	3177.11	0.518327	0.000424496	0.022965	-	4	20592809	20596141	-	1734	protein_coding	Similar to Aluminum-activated malate transporter	-
novel.1467	243.039	262.378	223.135	364.977	325.306	370.074	242.851	353.452	-0.543121	0.000426148	0.0230035	-	9	4813222	4817697	+	1222	-	-	-
Os02g0520750	1113.31	1083.1	1159.92	868.762	891.191	877.315	1118.78	879.089	0.348176	0.000440768	0.0236977	-	2	18972894	18976337	-	1662	protein_coding	Similar to H0209H04.3 protein	-
Os01g0647700	651.643	664.341	665.638	806.638	887.007	892.044	660.54	861.897	-0.383759	0.000440942	0.0236977	-	1	26106836	26111089	+	2521	protein_coding	Epoxide hydrolase family protein	-
Os10g0362700	79.598	66.1192	89.4422	14.5603	43.932	33.141	78.3865	30.5444	1.36439	0.000444852	0.0238556	-	10	11244306	11245026	+	721	protein_coding	Conserved hypothetical protein	-
Os07g0585500	1470.97	1427.34	1293.62	2200.54	1839.91	1622.07	1397.31	1887.51	-0.433979	0.00044615	0.0238729	-	7	23782164	23783828	+	603	protein_coding	Conserved hypothetical protein	-
Os06g0661200	309.902	340.042	409.551	250.436	222.798	236.59	353.165	236.608	0.578752	0.000452676	0.0241694	B-box-containing protein 21	6	27253336	27254108	+	773	protein_coding	Similar to B-box zinc finger family protein	-
Os09g0500100	290.798	320.101	327.641	232.964	193.51	207.131	312.847	211.202	0.566729	0.000462544	0.0246425	F-box protein 494	9	19352405	19356062	-	1864	protein_coding	Cyclin-like F-box domain containing protein	-
Os12g0576100	47.7588	17.8417	72.4952	14.5603	11.506	10.1264	46.0319	12.0642	1.93604	0.000464334	0.0246458	-	12	23782933	23783505	-	573	protein_coding	Conserved hypothetical protein	-
Os03g0232800	347.047	269.724	271.151	198.02	209.2	155.578	295.974	187.599	0.658758	0.000464617	0.0246458	-	3	7043271	7046128	-	1819	protein_coding	Similar to Lecithin:cholesterol acyltransferase family protein, expressed	-
Os01g0734466	577.351	567.786	611.031	484.371	336.812	396.771	585.389	405.985	0.527403	0.000466814	0.0247089	Respiratory Burst Oxidase Homolog A	1	30630841	30634318	+	2069	protein_coding	Similar to NAD(P)H oxidase (Fragment)	FAD_binding_8
Os05g0445500	3445	3439.25	2971.36	3973.01	4505.12	4020.18	3285.2	4166.1	-0.342813	0.000468031	0.0247199	-	5	21835435	21837665	+	781	protein_coding	Similar to Acidic ribosomal protein (Fragment)	-
Os02g0111700	760.957	755.648	577.137	911.472	1042.86	939.914	697.914	964.749	-0.467858	0.000471347	0.0247894	-	2	633586	635778	+	511	protein_coding	Similar to 60S ribosomal protein L37-A (L37-1)	-
Os11g0548600	3.18392	7.34658	17.8884	43.6808	24.058	55.2349	9.47298	40.9912	-2.09861	0.00047137	0.0247894	lysin motif-containing protein 2	11	20239369	20240115	+	747	protein_coding	Similar to LysM domain containing protein	LysM
Os01g0136200	695.156	575.132	1011.17	583.381	390.158	426.23	760.485	466.589	0.705292	0.000474003	0.0248745	16.9 KDA CLASS I HEAT SHOCK PROTEIN 2	1	1951930	1952681	+	752	protein_coding	16.9 kDa class I heat shock protein 1	-
Os01g0102900	317.331	303.309	267.385	334.886	583.668	499.876	296.008	472.81	-0.675721	0.000489414	0.0256283	LIGHT-REGULATED GENE 1	1	169390	170316	-	652	protein_coding	Light-regulated protein, Regulation of light-dependent attachment of LEAF-TYPE FERREDOXIN-NADP+ OXIDOREDUCTASE (LFNR) to the thylakoid membran	-
Os12g0258700	2.12261	1.04951	32.9524	0	0	0	12.0415	0	6.07147	0.000493484	0.0257534	LACCASE 29	12	8960777	8964016	+	2016	protein_coding	Cupredoxin domain containing protein	-
Os04g0657300	375.703	444.993	488.637	264.026	315.892	315.76	436.444	298.559	0.548827	0.000493904	0.0257534	-	4	33524754	33525163	-	410	protein_coding	Conserved hypothetical protein	-
Os04g0338100	172.993	220.397	316.343	92.215	125.52	160.181	236.578	125.972	0.909859	0.000495209	0.0257666	-	4	15924375	15928109	+	1078	protein_coding	Similar to IN2-2 protein	Aldo_ket_red
Os10g0530400	182.545	179.466	97.9156	257.231	294.972	248.557	153.309	266.92	-0.802684	0.000512185	0.0265935	TAU GLUTATHIONE S-TRANSFERASE 23	10	20619376	20620523	-	1030	protein_coding	Similar to Glutathione-S-transferase Cla47	GST_N
Os02g0515200	1372.27	1249.97	1150.51	1015.34	959.181	927.947	1257.58	967.488	0.377952	0.000515505	0.0267093	-	2	18575251	18581665	-	3087	protein_coding	BAR domain containing protein	-
Os12g0628100	1738.42	1783.12	2011.98	1135.7	1522.97	1441.63	1844.51	1366.77	0.432893	0.000517521	0.0267571	actin depolymerizing factor 11	12	26888810	26890166	-	698	protein_coding	Similar to Actin-depolymerizing factor 6 (ADF-6) (AtADF6)	Cofilin_ADF
Os01g0908600	2645.84	2911.34	4681.12	1414.29	1738.45	1885.35	3412.77	1679.36	1.02311	0.000519152	0.026785	proline transporter 1	1	39562727	39565686	+	1635	protein_coding	Amino acid transporter, transmembrane domain containing protein	Aa_trans
Os12g0637100	1049.63	1126.13	1182.52	925.062	830.523	838.65	1119.43	864.745	0.372676	0.000524321	0.0269948	PURPLE ACID PHOSPHATASE 10C	12	27303890	27307145	-	1852	protein_coding	Similar to Purple acid phosphatase (EC 3.1.3.2)	Metallophos
Os01g0673300	439.381	391.468	543.243	329.062	320.076	286.301	458.031	311.813	0.556457	0.000528272	0.0270803	Os_F0653	1	27656267	27657910	+	1644	protein_coding	Protein of unknown function DUF295 family protein	DUF295
Os03g0278400	550.818	435.547	383.189	652.3	710.234	609.425	456.518	657.32	-0.526717	0.000528301	0.0270803	-	3	9455580	9458843	-	1886	protein_coding	Similar to ADP ribosylation GTPase-like protein (Fragment)	-
Os02g0101500	1549.51	1315.04	1322.8	1647.25	1964.39	1861.42	1395.78	1824.35	-0.386433	0.000529297	0.0270803	hydroxypyruvate reductase 1, peroxisomal HPR1	2	78483	82952	-	2908	protein_coding	Peroxisomal hydroxypyruvate reductase, NADH-dependent HPR, Photorespiratory metabolis	2-Hacid_dh_C
Os03g0147400	5494.39	5959.12	6144.21	4876.72	4430.85	4938.92	5865.91	4748.83	0.304741	0.00053237	0.0271457	silicon efflux transporter 4, Si efflux transporter 4	3	2651951	2661701	-	2611	protein_coding	Divalent ion symporter domain containing protein	-
Os05g0142100	221.813	290.715	233.491	390.215	380.744	335.092	248.673	368.684	-0.56816	0.000532789	0.0271457	-	5	2449418	2450032	-	615	protein_coding	Conserved hypothetical protein	-
Os04g0635100	146.46	135.387	332.348	320.326	447.688	429.912	204.732	399.308	-0.96073	0.000541877	0.0275514	-	4	32301933	32302446	-	514	protein_coding	Similar to H0315F07.12 protein	-
Os01g0927000	22.2875	14.6932	20.7129	58.241	41.84	53.3938	19.2312	51.1583	-1.41174	0.000545116	0.0276587	SET DOMAIN GROUP PROTEIN 714	1	40654238	40664395	+	2357	protein_coding	Similar to SET domain-containing protein SET118	Pre-SET
Os06g0554600	922.276	714.717	971.624	711.511	555.426	544.064	869.539	603.667	0.526852	0.000555815	0.0281433	-	6	21090109	21091328	-	1220	protein_coding	Conserved hypothetical protein	-
Os01g0593200	2973.78	2770.71	3137.07	2317.99	2390.11	2467.16	2960.52	2391.75	0.307907	0.000558688	0.0282304	-	1	23224373	23226605	+	1319	protein_coding	Protein of unknown function DUF581 family protein	-
Os11g0177750	405.419	319.051	337.997	461.075	607.726	484.226	354.156	517.676	-0.547291	0.000568339	0.028659	-	11	3856026	3857151	+	1126	protein_coding	Hypothetical gene	ABC_tran
Os02g0208500	513.673	421.903	362.476	538.73	720.693	650.852	432.684	636.758	-0.558214	0.000570408	0.0287043	CADMIUM TOLERANT 4	2	6078179	6079111	-	673	protein_coding	Conserved hypothetical protein	-
novel.840	189.974	220.397	132.751	302.853	320.076	260.525	181.041	294.485	-0.703704	0.000578739	0.0290639	-	4	14159454	14161237	+	1784	-	-	-
Os02g0760500	269.572	246.635	218.427	324.208	376.56	370.074	244.878	356.947	-0.54483	0.00058051	0.0290932	-	2	32023322	32027150	-	988	protein_coding	Similar to ER6 protein (Fragment)	Usp
Os01g0187900	175.116	164.773	248.555	123.277	110.876	112.311	196.148	115.488	0.766198	0.000583037	0.0291072	-	1	4714730	4718746	-	1432	protein_coding	Similar to Transcription factor MYBS2	Myb_DNA-binding
Os06g0716100	1139.84	935.114	940.555	1163.85	1434.06	1527.25	1005.17	1375.05	-0.452437	0.000583165	0.0291072	-	6	30417661	30418845	+	1185	protein_coding	Similar to Chaperone protein dnaJ	DnaJ
Os01g0318202	27.594	58.7726	89.4422	86.3909	180.958	164.784	58.6029	144.044	-1.29224	0.000601818	0.0299771	-	1	12091637	12093705	-	2069	protein_coding	Hypothetical gene	-
Os07g0531500	272.756	384.121	489.578	202.873	274.052	214.496	382.152	230.473	0.731966	0.00060691	0.0301694	-	7	20806655	20807495	+	841	protein_coding	Harpin-induced 1 domain containing protein	-
Os08g0108100	970.035	1573.22	1293.62	1476.41	2116.06	2213.08	1278.96	1935.18	-0.597435	0.000610676	0.0302952	PMEI28	8	389808	390784	-	977	protein_coding	Pectinesterase inhibitor domain containing protein	-
Os08g0136800	2.12261	3.14853	1.88299	15.5309	23.012	14.7293	2.38471	17.7574	-2.90038	0.000614594	0.030428	-	8	2066433	2067718	+	1164	protein_coding	Protein of unknown function DUF26 domain containing protein	-
Os03g0857600	140.093	131.189	81.9102	187.342	232.212	194.243	117.731	204.599	-0.800027	0.000616991	0.0304851	-	3	36189261	36190366	+	1106	protein_coding	Protein of unknown function DUF303, acetylesterase putative domain containing protein	-
Os01g0557200	20.1648	12.5941	21.6544	2.91205	2.092	2.76175	18.1378	2.5886	2.80537	0.000620796	0.0306113	-	1	21062727	21063681	-	863	protein_coding	Conserved hypothetical protein	-
Os07g0191200	85.9659	96.555	92.2667	173.752	122.382	185.037	91.5959	160.39	-0.810059	0.000623778	0.0306966	H+-ATPASE 2	7	4914656	4920788	+	3386	protein_coding	Plasma membrane H+ ATPase (EC 3.6.3.6)	E1-E2_ATPase
Os01g0898900	691.972	779.787	852.996	606.678	533.46	583.649	774.918	574.595	0.431727	0.000627812	0.0308332	CSTLP3	1	39085081	39091029	+	2053	protein_coding	Nucleotide-sugar transporter family protein	-
Os03g0719400	476.527	481.726	637.393	338.769	399.572	365.471	531.882	367.937	0.533336	0.000629497	0.0308519	-	3	29150126	29153530	-	1701	protein_coding	Alpha/beta hydrolase fold-1 domain containing protein	-
Os07g0678300	3643.47	3227.25	4250.86	2894.58	2472.74	3013.99	3707.19	2793.77	0.408106	0.000631447	0.0308519	CALCINEURIN B-LIKE PROTEIN-INTERACTING PROTEIN KINASE 29	7	28710749	28712470	+	1722	protein_coding	Similar to CBL-interacting protein kinase 29	Pkinase
Os06g0248500	95.5176	96.555	90.3837	137.837	178.866	158.34	94.1521	158.348	-0.749753	0.000632262	0.0308519	plant U-box-containing protein 39, U-box protein 39	6	7709145	7710744	+	1600	protein_coding	U box domain containing protein	U-box
Os01g0148500	28.6553	37.7824	75.3197	11.6482	18.828	12.8881	47.2525	14.4548	1.71779	0.000633227	0.0308519	-	1	2641000	2644665	-	1540	protein_coding	Protein of unknown function DUF1677, Oryza sativa family protein	-
Os02g0711400	2086.53	2227.06	1915.95	2431.56	2725.87	2699.15	2076.51	2618.86	-0.335016	0.000638008	0.0310231	-	2	29471779	29472570	-	792	protein_coding	Conserved hypothetical protein	-
Os11g0489250	2955.74	2750.77	2935.59	2524.75	2042.84	1519.88	2880.7	2029.16	0.505753	0.000646475	0.0313726	-	11	17234743	17237925	-	1617	protein_coding	Similar to Cytochrome P450 family protein, expressed	p450
Os01g0719400	622.987	702.123	740.016	579.498	390.158	458.45	688.376	476.035	0.531843	0.000651573	0.0315575	-	1	29995196	29999996	+	2561	protein_coding	CASC3/Barentsz eIF4AIII binding domain containing protein	-
Os01g0767900	505.182	491.171	461.333	638.71	677.808	617.711	485.896	644.743	-0.408192	0.000658566	0.0318333	NPR1 HOMOLOG 2	1	32367736	32371643	+	2680	protein_coding	Similar to Ankyrin repeat BTB/POZ domain-containing protein	-
Os08g0301600	426.645	431.349	416.141	534.847	620.278	562.476	424.712	572.533	-0.430556	0.000667778	0.032215	-	8	12430023	12431026	-	1004	protein_coding	Conserved hypothetical protein	-
Os02g0541500	1255.53	1151.31	782.384	1406.52	1775.06	1472.01	1063.07	1551.2	-0.545657	0.000670174	0.0322671	-	2	20118183	20118829	+	647	protein_coding	Similar to predicted protein	-
Os04g0206200	2208.58	2186.13	2619.24	1849.15	1608.75	1930.46	2337.99	1796.12	0.380353	0.000674293	0.0324018	-	4	7136795	7140421	-	3300	protein_coding	DNA helicase domain containing protein	-
Os01g0858900	1285.24	1128.22	1216.41	970.684	901.651	967.532	1209.96	946.622	0.353791	0.000676127	0.0324263	STLP1	1	37133703	37135319	+	1617	protein_coding	Glycosyl transferase, family 29 protein	Glyco_transf_29
Os09g0449800	291.859	293.863	297.513	227.14	180.958	188.719	294.412	198.939	0.565137	0.000686253	0.0328214	-	9	16847790	16848632	+	843	protein_coding	Conserved hypothetical protein	-
Os03g0374575	1176.99	1204.84	1540.29	1054.16	916.295	924.264	1307.37	964.908	0.438771	0.000687044	0.0328214	-	3	14751365	14754907	-	1243	protein_coding	Similar to RNA recognition motif family protein, expressed	RRM_1
Os02g0721700	405.419	411.408	393.546	589.205	530.322	515.526	403.458	545.018	-0.434097	0.000694052	0.0330917	-	2	29947241	29949558	-	1014	protein_coding	Similar to Gpi-anchored protein (Fragment)	-
Os12g0221400	41.391	23.0892	139.341	19.4137	23.012	5.52349	67.9406	15.9831	2.09769	0.000707914	0.0336871	-	12	6563411	6564155	-	745	protein_coding	Similar to cDNA clone:001-112-B09, full insert sequence	-
Os05g0580900	987.016	880.54	1016.82	629.974	762.533	767.765	961.457	720.091	0.417382	0.00071386	0.0339042	-	5	28904690	28912194	-	1669	protein_coding	Conserved hypothetical protein	-
Os09g0569800	45.6362	26.2378	56.4898	103.863	81.5879	92.0582	42.7879	92.5031	-1.10837	0.000728675	0.0345266	RECEPTOR-LIKE CYTOPLASMIC KINASE 280	9	22736559	22741162	+	2577	protein_coding	Serine/threonine protein kinase-related domain containing protein	Pkinase
Os01g0510200	58.3719	16.7922	95.0911	7.76547	14.644	21.1734	56.7517	14.5276	1.96588	0.000729783	0.0345266	-	1	17911538	17912144	-	607	protein_coding	Conserved hypothetical protein	-
Os08g0359000	318.392	225.645	190.182	351.388	446.642	368.233	244.74	388.754	-0.668863	0.00073422	0.0346696	-	8	16506139	16510281	+	1271	protein_coding	Similar to APE1	-
Os02g0692700	3857.85	3703.72	4418.44	3310.03	3015.62	3225.72	3993.34	3183.79	0.326961	0.000736872	0.0347279	-	2	28435079	28436672	-	1319	protein_coding	Similar to PLATZ transcription factor	-
Os01g0840700	177.238	176.318	184.533	243.642	268.822	285.38	179.363	265.948	-0.56812	0.000738746	0.0347494	-	1	36083073	36084198	-	318	protein_coding	Similar to 60S ribosomal protein L36	-
Os12g0541700	479.711	452.339	280.566	674.625	657.934	543.143	404.205	625.234	-0.630623	0.00074046	0.0347633	RAPID ALKALIZATION FACTOR 37	12	21691749	21692645	+	897	protein_coding	Similar to Rapid alkalinization factor 2	-
Os05g0457000	93.395	128.04	312.577	89.3029	63.806	73.6466	178.004	75.5852	1.2376	0.000741895	0.0347641	-	5	22448151	22450166	+	2016	protein_coding	Cytochrome c oxidase, subunit VIIa domain containing protein	-
Os01g0819700	143.276	166.872	198.656	107.746	82.6339	107.708	169.601	99.3627	0.770946	0.000744386	0.0348142	-	1	34943808	34945708	+	1512	protein_coding	Hypothetical conserved gene	-
Os04g0542900	801.287	738.856	748.49	960.977	1022.99	946.358	762.877	976.774	-0.356457	0.000750368	0.0350272	-	4	27191011	27194826	+	1835	protein_coding	Similar to endonuclease, polyU-specific	-
Os04g0390800	4.24523	1.04951	5.64898	5.8241	31.38	41.4262	3.64791	26.2101	-2.83356	0.000751965	0.035035	-	4	19236654	19239026	+	1231	protein_coding	NAD(P)-binding domain containing protein	adh_short
Os11g0485200	534.899	498.518	581.845	338.769	291.834	454.768	538.42	361.79	0.572251	0.000758965	0.0352272	-	11	17108744	17114089	+	3229	protein_coding	ATPase, P-type, K/Mg/Cd/Cu/Zn/Na/Ca/Na/H-transporter family protein	E1-E2_ATPase
Os08g0476300	172.993	162.674	159.113	335.857	242.672	216.337	164.927	264.955	-0.684147	0.000759939	0.0352272	-	8	23463936	23468392	+	1445	protein_coding	Glucose/ribitol dehydrogenase family protein	adh_short
Os11g0606400	37.1458	38.8319	36.7184	58.241	97.2779	86.5347	37.5653	80.6846	-1.10225	0.000760402	0.0352272	-	11	23403454	23407183	-	3518	protein_coding	Similar to NB-ARC domain containing protein, expressed	NB-ARC
Os03g0288000	358.722	439.745	418.024	494.078	559.61	741.069	405.497	598.252	-0.561479	0.000775883	0.0358765	METALLOTHIONEIN I-1B	3	9957175	9958291	+	751	protein_coding	Similar to Metallothionein	-
Os09g0266000	252.591	215.15	228.784	335.857	367.146	306.554	232.175	336.519	-0.534839	0.000782923	0.0361339	-	9	4988979	4991687	+	1502	protein_coding	Similar to predicted protein	-
Os07g0631300	2324.26	2343.56	2318.91	1428.85	1952.88	1890.88	2328.91	1757.53	0.406209	0.00078638	0.0361696	-	7	26188163	26189948	-	624	protein_coding	Conserved hypothetical protein	-
Os10g0134500	3.18392	3.14853	13.181	31.0619	31.38	26.6969	6.50447	29.7129	-2.16722	0.000787341	0.0361696	-	10	2143418	2148422	+	1503	protein_coding	NB-ARC domain containing protein	-
Os07g0109500	959.422	963.451	822.868	1165.79	1234.28	1139.68	915.247	1179.92	-0.366896	0.000788441	0.0361696	-	7	523766	525765	-	863	protein_coding	Ribosomal protein L13 family protein	-
novel.706	3.18392	0	0	15.5309	6.276	27.6175	1.06131	16.4748	-4.00296	0.000789601	0.0361696	-	3	14574229	14576558	+	878	-	PF05754:Domain of unknown function (DUF834)	DUF834
Os02g0817600	549.757	489.072	404.843	546.495	752.073	881.918	481.224	726.829	-0.595963	0.000793668	0.036275	IAA10	2	35073371	35075799	-	1300	protein_coding	AUX/IAA protein family protein	-
Os07g0468100	497.753	431.349	441.562	646.476	634.922	567.079	456.888	616.159	-0.431441	0.000794862	0.036275	TAU GLUTATHIONE S-TRANSFERASE 46	7	16674227	16675326	+	1100	protein_coding	Similar to Glutathione S-transferase GST 19 (EC 2.5.1.18)	-
Os06g0195800	1193.97	930.916	1785.08	735.779	436.182	473.179	1303.32	548.38	1.24902	0.000800705	0.0364738	DnaJ domain protein C53	6	4868189	4870144	+	828	protein_coding	Similar to DNAJ heat shock N-terminal domain-containing protein	DnaJ
Os03g0822700	1598.33	1705.46	2124.96	1328.87	1397.46	1389.16	1809.58	1371.83	0.40011	0.000803617	0.0365385	-	3	34536280	34539296	+	1554	protein_coding	Armadillo-like helical domain containing protein	-
Os01g0839900	70.0463	65.0697	82.8517	149.485	120.29	117.835	72.6559	129.203	-0.828352	0.000812217	0.0368611	-	1	36029895	36030895	-	1001	protein_coding	Thaumatin, pathogenesis-related family protein	Thaumatin
Os06g0681200	76.4141	87.1094	107.331	120.365	172.59	196.084	90.2847	163.013	-0.850408	0.000817248	0.0370209	EARLY NODULIN LIKE PROTEIN 18	6	28388375	28389574	-	1091	protein_coding	Cupredoxin domain containing protein	Cu_bind_like
Os08g0451200	750.344	878.441	648.691	966.801	1047.05	1056.83	759.159	1023.56	-0.43193	0.000819049	0.037034	-	8	22034101	22035214	+	901	protein_coding	Protein of unknown function DUF581 family protein	-
Os01g0850700	245.162	273.922	277.741	314.502	398.526	519.208	265.609	410.745	-0.62927	0.000842189	0.0379658	LACCASE 8	1	36622829	36627662	+	2036	protein_coding	Similar to Laccase-7	-
Os08g0492100	221.813	298.061	223.135	374.684	373.422	344.298	247.67	364.135	-0.556633	0.000842755	0.0379658	-	8	24313345	24318746	-	2711	protein_coding	Paraneoplastic encephalomyelitis antigen family protein	OPT
Os02g0491400	6571.61	6467.09	6691.22	5805.66	5112.84	5368.83	6576.64	5429.11	0.276594	0.000846933	0.038084	FK506 binding protein 62c, FK506 binding protein 75	2	17156517	17160895	-	2340	protein_coding	Similar to Peptidylprolyl isomerase	FKBP_C
Os01g0830900	67.9237	66.1192	77.2027	35.9153	31.38	33.141	70.4152	33.4787	1.07303	0.000861898	0.0386115	-	1	35547688	35548473	-	786	protein_coding	Hypothetical conserved gene	-
Os12g0437800	6.36784	9.4456	21.6544	38.8274	33.472	55.2349	12.4893	42.5114	-1.75493	0.00086499	0.0386115	Sci1, PR6	12	14411366	14412019	-	452	protein_coding	Similar to MPI	-
Os03g0821300	1813.77	1795.71	1877.34	1536.59	1489.5	1439.79	1828.94	1488.63	0.297259	0.000865494	0.0386115	XA21 BINDING PROTEIN 15	3	34474697	34478370	-	2375	protein_coding	Similar to TA11 protein (Fragment)	PP2C
Os06g0708700	1162.13	1185.95	1122.26	1324.01	1530.3	1563.15	1156.78	1472.49	-0.348317	0.000867045	0.0386115	-	6	29978814	29981991	-	2870	protein_coding	Similar to Nodulin-like protein	DUF6
Os07g0689950	550.818	624.459	630.803	473.694	428.86	446.482	602.027	449.679	0.421091	0.000869245	0.0386115	-	7	29344726	29348450	-	3018	protein_coding	BRCT domain containing protein	-
novel.721	0	0	7.53197	80.5668	80.5419	69.0437	2.51066	76.7175	-4.90899	0.000869772	0.0386115	-	3	24054090	24056208	+	2119	-	-	-
Os01g0736900	8173.13	7903.87	7421.82	6793.82	6482.06	5865.95	7832.94	6380.61	0.295862	0.000869975	0.0386115	-	1	30738700	30740720	+	1324	protein_coding	Reticulon family protein	-
Os03g0266300	14348.9	12493.4	18838.4	12054.9	9743.48	11499.9	15226.9	11099.4	0.45616	0.000871268	0.0386115	17.9 KDA CLASS I HEAT SHOCK PROTEIN 1	3	8805567	8806556	+	990	protein_coding	Class I low-molecular-weight heat shock protein 17.9	-
novel.1069	88.0885	68.2182	65.9048	142.691	131.796	116.914	74.0705	130.467	-0.818147	0.000875742	0.0386554	-	5	27949346	27950530	-	1081	-	-	-
Os03g0579900	392.684	312.754	369.067	252.378	252.086	246.716	358.168	250.393	0.51675	0.000876675	0.0386554	-	3	21271431	21272411	+	837	protein_coding	Similar to NB-ARC domain containing protein	-
Os11g0521500	499.876	553.092	508.408	642.593	730.107	689.516	520.459	687.405	-0.401248	0.000877652	0.0386554	-	11	18751189	18753276	-	865	protein_coding	Similar to Acyl carrier protein, chloroplast precursor (ACP) (ACP05) (Clone 29C08)	PP-binding
Os01g0649200	456.362	510.062	677.877	359.153	384.928	387.565	548.101	377.215	0.540361	0.000878568	0.0386554	GDSL ESTERASE/LIPASE PROTEIN 18	1	26200285	26201321	+	541	protein_coding	Similar to Esterase	-
Os02g0804100	455.301	474.379	337.056	561.055	637.014	599.299	422.245	599.123	-0.506064	0.000881896	0.0387323	-	2	34295918	34296452	-	424	protein_coding	Similar to predicted protein	-
Os01g0965900	52.0041	57.7231	71.5537	117.453	120.29	97.5817	60.427	111.775	-0.883073	0.000888837	0.0389673	-	1	42587307	42590270	-	1015	protein_coding	Conserved hypothetical protein	-
Os12g0548401	50.9427	29.3863	21.6544	238.788	53.346	266.048	33.9945	186.061	-2.45449	0.000894525	0.0390832	-	12	22193325	22193831	-	507	protein_coding	Similar to Proteinase inhibitor	-
Os01g0525700	787.49	698.974	541.36	927.003	1005.21	885.6	675.942	939.27	-0.475471	0.000894669	0.0390832	-	1	18833287	18833812	+	526	protein_coding	Similar to DVL4/RTFL17 (ROTUNDIFOLIA LIKE 17)	-
Os09g0264400	3.18392	3.14853	2.82449	31.0619	8.36799	21.1734	3.05231	20.2011	-2.73182	0.000896824	0.0391076	-	9	4775527	4778505	-	1896	protein_coding	Cytochrome P450 family protein	p450
Os01g0510500	680.298	780.836	762.612	533.876	546.012	602.981	741.249	560.956	0.401864	0.000904092	0.0393467	-	1	17945068	17947079	+	2012	protein_coding	Conserved hypothetical protein	-
Os03g0746900	498.814	475.429	422.732	481.459	837.845	845.094	465.658	721.466	-0.631991	0.000905519	0.0393467	-	3	30707829	30708737	+	909	protein_coding	Protein of unknown function DUF1677, plant family protein	-
Os01g0933200	2122.61	2237.56	2478.96	1570.57	1769.83	1959.92	2279.71	1766.77	0.367816	0.000919392	0.0398789	-	1	40930756	40932359	-	1011	protein_coding	Heavy metal transport/detoxification protein domain containing protein	HMA
Os10g0556200	879.824	707.371	718.362	1008.54	1024.03	996.07	768.519	1009.55	-0.394004	0.000928521	0.0402036	basic helix-loop-helix protein 113	10	21863032	21867667	-	1914	protein_coding	Hypothetical conserved gene	HLH
Os11g0121300	722.75	597.172	672.228	552.319	448.734	450.165	664.05	483.739	0.456945	0.000959308	0.0414634	-	11	944561	945395	-	738	protein_coding	Conserved hypothetical protein	-
Os01g0720400	9685.49	10073.2	12994.5	7497.56	8680.75	8761.18	10917.7	8313.16	0.393303	0.000964785	0.0416267	acid phosphatase 1	1	30025366	30026465	-	1100	protein_coding	HAD-superfamily subfamily IB hydrolase, hypothetical 1 protein	-
Os02g0697500	81.7207	64.0202	44.2503	125.218	163.176	92.9788	63.3304	127.124	-1.00705	0.000969022	0.0417361	-	2	28681631	28683888	-	1459	protein_coding	Similar to Selenium-binding protein-like	-
Os03g0429000	434.075	456.537	495.227	630.945	587.852	617.711	461.946	612.169	-0.405665	0.000975807	0.0418896	-	3	17949269	17950045	+	777	protein_coding	Proteinase inhibitor I25, cystatin domain containing protein	-
Os05g0122900	911.663	719.965	716.479	1022.13	1145.37	985.023	782.702	1050.84	-0.425186	0.000976005	0.0418896	BLE1 protein, BL-enhanced gene 1	5	1259271	1261993	-	605	protein_coding	BLE1 protein	-
Os07g0543500	49.8814	57.7231	179.826	34.9446	36.61	32.2204	95.8101	34.5917	1.47418	0.000979756	0.041977	-	7	21513062	21517031	+	3011	protein_coding	Armadillo-like helical domain containing protein	-
Os01g0906450	82.782	101.803	58.3728	135.896	158.992	139.008	80.9858	144.632	-0.839612	0.00100394	0.0429382	-	1	39465654	39466676	-	1023	protein_coding	Similar to OSIGBa0145C12.3 protein	-
Os01g0856500	10895.4	12193.2	11136	9304.01	9485.12	9713.06	11408.2	9500.73	0.26393	0.00100959	0.0430213	like aux1-1, related to AUX1-1, auxin transporter 1	1	36998338	37004643	+	2712	protein_coding	Auxin transporter, Primary root and root hair elongation, Cd stress respons	Aa_trans
Os03g0321300	342.802	292.814	296.571	383.42	466.516	463.053	310.729	437.663	-0.494592	0.00101046	0.0430213	F-box protein 137	3	11613231	11614737	+	1507	protein_coding	Cyclin-like F-box domain containing protein	-
Os02g0516600	2273.32	2326.77	2391.4	1897.69	1845.14	1993.98	2330.5	1912.27	0.28525	0.00101115	0.0430213	-	2	18649297	18655266	-	2668	protein_coding	Zinc finger, RING/FYVE/PHD-type domain containing protein	zf-C3HC4
novel.920	5.30654	4.19804	3.76599	31.0619	31.38	9.20582	4.42352	23.8826	-2.43318	0.00101475	0.0430996	-	4	9497513	9499431	-	630	-	-	-
Os01g0884700	68.985	49.327	37.6599	102.893	129.704	83.773	51.9906	105.456	-1.02257	0.00102765	0.0435038	-	1	38432707	38433693	-	987	protein_coding	Conserved hypothetical protein	-
Os10g0516900	898.927	1156.56	1060.13	1165.79	1505.19	1631.27	1038.54	1434.09	-0.465531	0.00102782	0.0435038	-	10	19971805	19972640	-	733	protein_coding	Conserved hypothetical protein	-
Os12g0100100	1208.83	1387.45	1443.31	1094.93	958.135	1077.08	1346.53	1043.38	0.367948	0.00103511	0.0437371	RNA Binding Domain-Containing Protein 1, RNA binding domain 1-containing protein	12	2682	5428	+	1188	protein_coding	RNA binding domain (RBD) containing protein, Abiotic stress toleranc	RRM_1
Os02g0608700	769.448	735.707	682.585	915.355	971.733	912.297	729.247	933.128	-0.355986	0.00104576	0.0441111	-	2	23890981	23892922	+	1942	protein_coding	Similar to predicted protein	-
Os07g0437000	198.464	176.318	134.634	281.498	286.604	229.225	169.805	265.776	-0.647843	0.0010488	0.0441599	YUCCA-LIKE GENE 6	7	14618258	14620518	-	1700	protein_coding	Flavin monooxygenase-like enzyme , Auxin biosynthesi	FMO-like
Os03g0719300	2275.44	2307.88	2752.94	1738.5	1849.33	2092.48	2445.42	1893.44	0.369192	0.00105113	0.0441599	-	3	29137670	29145550	-	2669	protein_coding	Similar to Dihydroxyacetone/glycerone kinase-like protein	-
Os05g0551000	1545.26	1456.72	1438.61	1204.62	1161.06	1220.69	1480.2	1195.46	0.307842	0.00105233	0.0441599	RING finger protein OsRFPH2-24, RING-H2 protein 24, Haemerythrin motif-containing Really Interesting New Gene (RING)-and Zinc-finger protein 2, Haemerythrin motif-containing RING- and Zinc-finger protein 2	5	27377539	27382166	+	2691	protein_coding	Iron-binding haemerythrin RING ubiquitin ligase, Iron-binding sensor, Regulation of iron acquisitio	zf-CHY
Os12g0406000	239.855	235.091	200.539	143.661	132.842	162.943	225.162	146.482	0.617583	0.00105762	0.0442701	-	12	12258469	12262067	-	3043	protein_coding	Conserved hypothetical protein	-
Os05g0555300	209.078	177.367	160.054	256.261	303.34	261.445	182.166	273.682	-0.588055	0.00105857	0.0442701	-	5	27605983	27607548	-	904	protein_coding	Similar to electron carrier/ electron transporter/ iron ion binding protein	Fer2
Os09g0408550	167.687	154.278	240.082	106.775	105.646	121.517	187.349	111.313	0.752428	0.00107451	0.044732	-	9	14453467	14454035	+	270	protein_coding	Heavy metal-associated domain, HMA domain containing protein	-
Os03g0271400	518.979	484.874	731.543	390.215	389.112	413.341	578.465	397.556	0.542133	0.00107465	0.044732	-	3	9076047	9079383	-	1580	protein_coding	Armadillo-like helical domain containing protein	-
Os04g0492800	136.909	131.189	128.985	261.114	182.004	192.402	132.361	211.84	-0.679302	0.00107554	0.044732	CALMODULIN-LIKE PROTEIN 22	4	24640500	24641442	+	943	protein_coding	Similar to H0425E08.6 protein	-
Os02g0176000	313.086	320.101	358.71	469.811	449.78	434.515	330.632	451.369	-0.447919	0.00107691	0.044732	B-box-containing protein 2	2	4150302	4150970	-	669	protein_coding	Zinc finger, B-box domain containing protein	-
Os06g0614400	827.82	779.787	534.77	1123.08	1031.36	914.138	714.125	1022.86	-0.519265	0.00107932	0.0447562	-	6	24586215	24586799	+	585	protein_coding	Conserved hypothetical protein	-
Os11g0297800	39.2684	41.9804	146.873	20.3844	18.828	33.141	76.0408	24.1178	1.65706	0.00108238	0.0448074	-	11	10972674	10978662	+	2714	protein_coding	Similar to Beta-D-xylosidase	Glyco_hydro_3_C
Os01g0825800	365.09	389.369	682.585	275.674	304.386	305.633	479.014	295.231	0.699752	0.00111156	0.0459377	amino acid transporter-like 7	1	35320840	35327164	-	2043	protein_coding	Amino acid transporter, transmembrane domain containing protein	Aa_trans
Os01g0705200	150.706	132.238	102.623	193.166	241.626	190.561	128.522	208.451	-0.699087	0.00111575	0.0460333	WATER STRESS INDUCIBLE PROTEIN 18	1	29233040	29234256	-	1006	protein_coding	Late embryogenesis abundant protein repeat containing protein	-
Os01g0892800	1250.22	1372.76	1126.03	2194.72	1639.08	1421.38	1249.67	1751.73	-0.487403	0.00113067	0.0464288	OsSTA40	1	38818767	38822164	+	1863	protein_coding	Similar to Ankyrin-kinase	Pkinase_Tyr
Os11g0296800	1866.84	1867.08	1898.06	1616.19	1465.44	1508.83	1877.33	1530.16	0.294925	0.00113183	0.0464288	-	11	10911131	10915851	+	2537	protein_coding	Chromatin SPT2 family protein	-
Os04g0443801	18.0422	107.05	4.70748	6.79479	9.41399	2.76175	43.2666	6.32351	2.7807	0.00113238	0.0464288	OPR13	4	22103142	22108833	-	3281	protein_coding	Cytochrome c oxidase biogenesis protein Cmc1-like domain containing protein	Oxidored_FMN
Os02g0818900	23.3488	32.5348	34.8354	126.189	42.886	65.3613	30.2397	78.1454	-1.36885	0.00113294	0.0464288	-	2	35130674	35131877	+	1095	protein_coding	Heavy metal transport/detoxification protein domain containing protein	-
Os07g0151200	240.917	224.595	288.098	339.739	348.318	400.453	251.203	362.837	-0.529463	0.00113481	0.0464288	-	7	2686548	2689650	+	1798	protein_coding	Sugar/inositol transporter domain containing protein	Sugar_tr
Os08g0241400	615.558	568.835	671.287	428.072	407.94	517.367	618.56	451.126	0.454825	0.00114608	0.0468117	RING finger protein	8	8581992	8584058	+	1322	protein_coding	Similar to protein binding protein	-
Os11g0121400	575.228	561.488	550.775	468.84	402.71	378.359	562.497	416.636	0.433076	0.0011544	0.047073	RECEPTOR-LIKE CYTOPLASMIC KINASE 309	11	947565	952283	-	1833	protein_coding	Similar to Protein kinase APK1A, chloroplast precursor (EC 2.7.1.-)	Pkinase_Tyr
Os09g0437500	2296.67	2201.87	2490.26	2631.52	2950.76	3348.16	2329.6	2976.82	-0.353636	0.00115696	0.047099	-	9	16153181	16155032	+	1176	protein_coding	Dormancyauxin associated family protein	-
Os10g0197000	488.201	489.072	548.892	309.648	396.434	392.168	508.722	366.083	0.475484	0.00117365	0.0476301	-	10	6736206	6739956	-	2097	protein_coding	Protein of unknown function DUF3615 domain containing protein	-
Os09g0569700	41.391	18.8912	34.8354	53.3876	81.5879	87.4553	31.7058	74.1436	-1.2247	0.00117389	0.0476301	-	9	22736288	22738145	-	1502	protein_coding	Conserved hypothetical protein	-
Os10g0492101	54.1267	38.8319	27.3034	106.775	92.0479	63.5202	40.0873	87.4478	-1.12902	0.001183	0.0479202	-	10	18678132	18678989	-	858	protein_coding	Hypothetical conserved gene	-
Os05g0497300	2385.82	2481.04	2532.63	2182.1	1860.83	1914.81	2466.5	1985.91	0.312651	0.0011863	0.0479747	ETHYLENE RESPONSE FACTOR 74	5	24444094	24445186	-	1093	protein_coding	Similar to Ethylene response factor 2	AP2
Os02g0318200	2.12261	8.39609	9.41496	17.4723	33.472	34.9821	6.64456	28.6421	-2.09716	0.00119332	0.0481316	Os_F0768	2	12650106	12651398	-	1293	protein_coding	Conserved hypothetical protein	-
Os04g0122000	48.8201	62.9707	66.8462	17.4723	20.92	34.9821	59.5457	24.4581	1.27975	0.00119411	0.0481316	-	4	1329948	1336530	-	3656	protein_coding	Leucine-rich repeat, N-terminal domain containing protein	-
Os04g0547900	457.423	438.696	326.699	518.345	625.508	591.934	407.606	578.596	-0.506649	0.00120426	0.0484611	-	4	27423442	27426169	+	1751	protein_coding	Anti-sense to fibroblast growth factor protein GFG family protein	NUDIX
Os02g0141500	340.68	267.625	410.492	242.671	213.384	217.257	339.599	224.437	0.59868	0.00121417	0.0487797	-	2	2242956	2246169	-	1207	protein_coding	Conserved hypothetical protein	-
Os01g0844000	127.357	183.664	152.522	241.7	259.408	218.178	154.515	239.762	-0.632979	0.00121667	0.0488002	-	1	36248519	36248977	+	459	protein_coding	Conserved hypothetical protein	-
Os07g0171100	913.785	883.688	754.139	1026.01	1264.61	1083.53	850.538	1124.72	-0.403338	0.00122381	0.0490064	-	7	3759965	3761968	+	1454	protein_coding	Tetratricopeptide-like helical domain containing protein	-
Os06g0242000	41.391	36.7329	76.2612	151.427	135.98	729.101	51.4617	338.836	-2.71833	0.00122608	0.0490172	-	6	7369137	7371782	-	2140	protein_coding	Similar to benzoate carboxyl methyltransferase	-
Os07g0626500	326.883	324.299	253.263	419.336	451.872	404.136	301.481	425.114	-0.496961	0.00122972	0.0490826	-	7	25945957	25950562	-	3595	protein_coding	Protein kinase, core domain containing protein	Pkinase
Os11g0618700	200.587	189.962	225.018	136.866	108.784	146.373	205.189	130.674	0.649641	0.00123631	0.0491799	-	11	24089403	24092787	-	2913	protein_coding	Protein of unknown function DUF594 domain containing protein	-
Os02g0121100	1637.6	1725.4	1866.05	2094.74	2264.59	2109.05	1743.01	2156.13	-0.306337	0.00123717	0.0491799	cold shock domain protein 1, CSD protein 1	2	1103076	1104294	-	1219	protein_coding	Zinc finger, CCHC-type domain containing protein	CSD
Os06g0332800	250.468	227.744	226.901	307.707	367.146	326.807	235.038	333.886	-0.50625	0.00123818	0.0491799	-	6	13196376	13198623	-	766	protein_coding	Similar to Bundle sheath defective protein 2	-
Os12g0245700	71.1076	61.9212	34.8354	119.394	130.75	87.4553	55.9547	112.533	-1.01157	0.00126327	0.0500656	-	12	8076291	8076808	+	518	protein_coding	Hypothetical conserved gene	-
Os11g0590700	4311.03	4577.97	5310.98	2930.5	3398.45	4236.52	4733.33	3521.82	0.426509	0.00126616	0.0500656	-	11	22427774	22435407	+	3566	protein_coding	NB-ARC domain containing protein	NB-ARC
Os02g0649800	153.89	145.882	357.769	115.511	106.692	110.47	219.18	110.891	0.985224	0.0012666	0.0500656	-	2	26163137	26164221	-	816	protein_coding	Similar to Cytochrome B5 homolog (Fragment)	-
Os10g0471100	20.1648	18.8912	12.2395	0	5.23	0.920582	17.0985	2.05019	3.09722	0.00126995	0.0501171	WAX-DEFICIENT ANTHER 1	10	17448995	17454855	-	2507	protein_coding	Protein with high similarity to proteins involved in wax production, Cuticular wax biosynthesi	-
Os01g0523000	84.9046	76.6143	69.6707	130.072	165.268	110.47	77.0632	135.27	-0.811068	0.00127597	0.0502736	-	1	18668266	18669004	+	739	protein_coding	Hypothetical gene	-
Os11g0466966	90.2111	81.8619	64.9633	142.691	137.026	124.279	79.0121	134.665	-0.771659	0.00127807	0.0502756	-	11	16004379	16007344	+	2966	protein_coding	Similar to OSIGBa0102N07.4 protein	-
novel.958	653.765	689.529	593.143	511.55	471.746	486.988	645.479	490.095	0.39647	0.00129322	0.0507902	-	4	29675667	29681083	-	4294	-	PF13952:Domain of unknown function (DUF4216)|PF13960:Domain of unknown function (DUF4218)|PF02992:Transposase family tnp2|PF13963:Transposase-associated domain	Transposase_21
Os07g0117000	81.7207	90.258	99.7986	46.5928	42.886	54.3143	90.5924	47.9311	0.917316	0.00129729	0.0508683	-	7	928540	931304	-	1939	protein_coding	NB-ARC domain containing protein	-
Os01g0543000	629.355	705.272	758.846	540.671	507.31	541.302	697.824	529.761	0.397854	0.00130033	0.0509059	-	1	20041617	20044749	+	3133	protein_coding	Hypothetical gene	-
novel.1535	0	0	1.88299	10.6775	14.644	12.8881	0.627664	12.7366	-4.25939	0.00130253	0.0509107	-	9	12991987	12995652	-	2532	-	-	-
Os04g0540200	80.6593	87.1094	162.879	52.4169	40.794	63.5202	110.216	52.2437	1.07722	0.00132143	0.0515673	B-box-containing protein 13	4	27027267	27029421	+	1220	protein_coding	Zinc finger, B-box domain containing protein	zf-B_box
Os03g0298600	635.723	600.32	592.201	744.515	845.167	770.527	609.415	786.736	-0.368312	0.00132604	0.0516649	-	3	10467372	10469878	-	806	protein_coding	Sel1-like domain containing protein	-
Os10g0506100	4786.5	4808.86	5526.58	3053.77	3825.22	4466.66	5040.65	3781.89	0.414504	0.0013296	0.0517214	-	10	19352996	19354079	-	641	protein_coding	Heavy metal transport/detoxification protein domain containing protein	HMA
Os02g0557800	9014.74	9505.42	10298.1	7281.1	8538.49	7569.03	9606.08	7796.21	0.301327	0.00133243	0.0517493	A-TYPE RESPONSE REGULATOR 2	2	21128650	21131368	-	1663	protein_coding	A-type response regulator, Cytokinin signalin	Response_reg
Os03g0390600	1620.62	1915.36	1747.42	2001.55	2255.17	2608.01	1761.13	2288.24	-0.377909	0.0013365	0.0518186	H3	3	15645609	15648150	+	839	protein_coding	Similar to Histone H3 (Fragment)	-
Os01g0292200	718.505	800.777	799.331	872.645	1109.81	1082.6	772.871	1021.68	-0.40226	0.00133844	0.0518186	CALCINEURIN B-LIKE PROTEIN-INTERACTING PROTEIN KINASE 1	1	10622951	10627532	+	1787	protein_coding	Serine/threonine protein kinase domain containing protein	Pkinase
Os03g0152000	123.112	112.298	200.539	102.893	50.208	62.5996	145.316	71.9	1.01578	0.00134395	0.0519041	-	3	2866379	2868145	-	1400	protein_coding	Heavy metal transport/detoxification protein domain containing protein	HMA
Os02g0134000	556.125	573.033	684.468	414.482	443.504	480.544	604.542	446.177	0.438805	0.00134489	0.0519041	-	2	1793875	1796979	+	573	protein_coding	Similar to bifunctional coenzyme A synthase	-
Os04g0118400	699.401	713.668	555.483	829.935	926.755	864.427	656.184	873.706	-0.413856	0.00134975	0.0520101	-	4	1093436	1098638	+	3103	protein_coding	Similar to Elongation factor EF-2 (Fragment)	GTP_EFTU
Os03g0639600	348.109	325.348	341.763	421.277	558.564	442.8	338.407	474.213	-0.485666	0.0013569	0.0521821	OsLSD2	3	24574540	24579212	-	1087	protein_coding	Similar to Zinc-finger protein Lsd1	zf-LSD1
Os03g0197175	42.4523	27.2873	87.5592	17.4723	23.012	9.20582	52.4329	16.5634	1.6733	0.00135848	0.0521821	-	3	5112590	5113777	-	1188	protein_coding	Hypothetical gene	Sugar_tr
Os01g0612500	2701.03	3254.53	4441.04	1977.28	2758.3	2496.62	3465.53	2410.73	0.523936	0.00136194	0.0522331	Prolyl Oligopeptidase 2, PROLYL OLIGOPEPTIDASE 2	1	24277095	24280999	+	1200	protein_coding	Phospholipase/carboxylesterase domain containing protein	Abhydrolase_2
Os01g0556650	1761.77	1352.82	1359.52	1319.16	961.273	815.636	1491.37	1032.02	0.531098	0.00138196	0.0529182	-	1	21039083	21040738	-	1656	protein_coding	Hypothetical protein	-
Os07g0523300	289.737	88.1589	79.0857	9.70684	35.564	33.141	152.327	26.1373	2.54307	0.00138996	0.0531417	-	7	20274858	20275820	+	676	protein_coding	Similar to 60S ribosomal protein L44	-
Os01g0648000	23.3488	18.8912	12.2395	45.6222	53.346	41.4262	18.1598	46.7981	-1.37118	0.00139655	0.0533103	salt-sensitive K1 uptake channel OsAKT1 K+ channel alpha subunit	1	26119741	26126165	-	3389	protein_coding	Potassium channel, Potassium uptake, Salt stress toleranc	Ion_trans
Os01g0815800	672.869	621.311	551.717	743.544	870.271	822.08	615.299	811.965	-0.400711	0.00140339	0.053488	brassinosteroid receptor kinase (BRI1)-interacting protein 123, BRI1-interacting protein 123, brassinosteroid receptor kinase-interacting protein 123	1	34682524	34685373	+	842	protein_coding	Similar to 60S ribosomal protein L24-A (L30A) (RP29) (YL21)	-
Os07g0642800	145.399	179.466	141.224	218.404	215.476	295.507	155.363	243.129	-0.648339	0.00140966	0.0535552	-	7	26768377	26774119	+	2055	protein_coding	Similar to plectin-related	-
Os01g0115600	66.8624	93.4065	88.5007	38.8274	37.656	48.7909	82.9232	41.7581	0.98815	0.00141109	0.0535552	RECEPTOR-LIKE CYTOPLASMIC KINASE 11	1	843530	847399	+	2004	protein_coding	Similar to LRK14	Pkinase
Os01g0498200	4459.61	4571.67	4779.04	3741.02	3825.22	3991.64	4603.44	3852.63	0.256908	0.00141171	0.0535552	-	1	17155310	17157677	+	1118	protein_coding	Conserved hypothetical protein	-
Os02g0658800	85.9659	60.8716	45.1918	31.0619	27.196	24.8557	64.0098	27.7045	1.20587	0.00142897	0.0541265	BETA-EXPANSIN 11	2	26648837	26650582	+	1378	protein_coding	Beta-expansin	-
Os03g0579300	188.913	156.377	182.65	261.114	291.834	232.907	175.98	261.952	-0.572353	0.00144439	0.054626	-	3	21238864	21240807	-	621	protein_coding	60S ribosomal protein L19	-
Os09g0514600	1549.51	1485.06	1626.91	1280.33	1246.83	1267.64	1553.82	1264.93	0.296945	0.00145343	0.0547456	-	9	20039648	20040374	-	727	protein_coding	Beta-grasp fold, ferredoxin-type domain containing protein	-
Os09g0444900	18.0422	8.39609	122.395	8.73616	13.598	3.68233	49.611	8.67216	2.52811	0.00145402	0.0547456	-	9	16573502	16574893	-	1392	protein_coding	Similar to plant viral-response family protein	-
Os01g0243400	603.884	597.172	569.605	451.368	459.194	451.085	590.22	453.882	0.378723	0.00145428	0.0547456	-	1	7903316	7903956	-	641	protein_coding	Hypothetical conserved gene	-
Os03g0119900	141.154	216.199	136.517	212.58	293.926	302.872	164.623	269.792	-0.713973	0.00145649	0.0547456	-	3	1080801	1081326	+	526	protein_coding	Similar to Histone H4	-
Os07g0569100	7.42915	9.4456	14.1224	32.0326	39.748	27.6175	10.3324	33.1327	-1.6704	0.00147233	0.0551094	REMORIN 4.1	7	22889318	22890939	-	1526	protein_coding	Remorin protein, Coordination of interlink between abscisic acid (ABA) and brassinosteroid (BR) signalin	-
Os04g0485200	722.75	769.292	868.06	601.824	587.852	624.155	786.701	604.61	0.380262	0.0014728	0.0551094	-	4	24253332	24257461	+	1261	protein_coding	UBX domain containing protein	UBX
Os05g0565000	111.437	128.04	81.9102	170.84	177.82	175.831	107.129	174.83	-0.709638	0.00147319	0.0551094	RIBOSOMAL PROTEIN L18A	5	28118290	28120481	+	965	protein_coding	Similar to 60S ribosomal protein L18a-1	-
Os02g0105500	832.065	868.995	869.001	663.948	623.416	719.895	856.687	669.086	0.355996	0.00147516	0.0551094	-	2	300074	302819	+	1583	protein_coding	IQ calmodulin-binding region domain containing protein	-
Os03g0259500	38.2071	8.39609	5.64898	0.970684	3.138	0.920582	17.4174	1.67642	3.39615	0.00147941	0.0551842	-	3	8409910	8411407	+	678	protein_coding	Similar to Ubiquitin	ubiquitin
Os10g0159300	344.925	316.952	336.114	258.202	224.89	229.225	332.664	237.439	0.486319	0.00148694	0.0553174	-	10	3753397	3757307	-	3131	protein_coding	Conserved hypothetical protein	-
Os07g0684100	343.864	324.299	279.624	412.541	421.538	476.862	315.929	436.98	-0.469761	0.0014875	0.0553174	-	7	29011661	29013252	-	1201	protein_coding	Similar to Thioredoxin-like 1	-
Os01g0940000	387.377	359.982	357.769	367.889	609.818	812.874	368.376	596.86	-0.696743	0.00149352	0.0554572	CYTOKININ OXIDASE/DEHYDROGENASE 4	1	41300203	41302983	+	2327	protein_coding	Cytokinin oxidase/dehydrogenase, Crown root formatio	FAD_binding_4
Os10g0456800	804.471	871.094	938.672	931.857	1322.14	1349.57	871.412	1201.19	-0.462672	0.00149672	0.0554918	DST Co-activator 1	10	16704970	16708495	-	1571	protein_coding	CHY zinc finger protein, Transcriptional co-activator of DST (Drought and Salt Tolerance: zinc finger transcription factor gene), Drought and salt tolerance, Stomatal aperture contro	zf-CHY
Os07g0656900	1501.75	1154.46	1415.07	1035.72	1056.46	1049.46	1357.09	1047.21	0.374109	0.00150386	0.0556725	SERINE CARBOXYPEPTIDASE 40	7	27639160	27643492	-	1336	protein_coding	Similar to Serine carboxypepsidase (Fragment)	Peptidase_S10
Os04g0683900	386.316	467.032	373.774	496.02	629.692	572.602	409.041	566.104	-0.469027	0.00152157	0.056243	-	4	34922245	34926223	-	2984	protein_coding	Protein of unknown function DUF296 domain containing protein	-
Os12g0577600	655.888	627.608	539.477	865.85	805.419	735.545	607.658	802.272	-0.401476	0.00152455	0.0562685	-	12	23879858	23884977	+	2741	protein_coding	Protein of unknown function DUF1336 domain containing protein	-
Os03g0793100	368.274	401.963	407.668	560.085	478.022	539.461	392.635	525.856	-0.42162	0.00154788	0.0570436	-	3	32984516	32986151	-	1358	protein_coding	Glycosyl transferase, family 43 protein	-
Os03g0275100	19.1035	9.4456	16.9469	0	4.184	0	15.1654	1.39467	3.5029	0.00155666	0.057281	protein phosphatase 2C31, protein phosphatase 2C 31, protein phosphatase 49	3	9285328	9288857	+	2598	protein_coding	Similar to TA11 protein (Fragment)	PP2C
Os11g0184900	1032.65	991.788	1250.31	910.502	817.971	735.545	1091.58	821.339	0.411205	0.00156359	0.0574046	NAC DOMAIN-CONTAINING PROTEIN 5	11	4299277	4301784	-	2076	protein_coding	Similar to OsNAC5 protein [imported]-rice	NAM
Os03g0855700	2442.07	2536.67	2447.89	2084.06	1977.98	2105.37	2475.54	2055.8	0.267819	0.00156471	0.0574046	-	3	36082364	36096479	+	2413	protein_coding	Nucleic acid-binding, OB-fold domain containing protein	-
Os01g0106600	184.667	180.516	200.539	131.042	109.83	127.04	188.574	122.638	0.620129	0.00157673	0.0576318	-	1	332667	333689	-	1023	protein_coding	Similar to Chitin-binding lectin 1 precursor (PL-I)	-
Os02g0667100	401.174	421.903	365.301	540.671	510.448	524.732	396.126	525.283	-0.408145	0.00157743	0.0576318	-	2	27092039	27092735	-	697	protein_coding	Conserved hypothetical protein	-
Os01g0256900	367.212	362.081	241.023	464.958	499.988	450.165	323.439	471.703	-0.546034	0.00157796	0.0576318	-	1	8570880	8574555	-	954	protein_coding	Similar to SmX6 protein	LSM
novel.1519	10.6131	2.09902	48.0163	0	3.138	1.84116	20.2428	1.65972	3.62806	0.00158072	0.0576469	-	9	7773091	7776990	-	1099	-	-	-
Os07g0439000	52.0041	47.228	62.1388	26.2085	16.736	25.7763	53.7903	22.9069	1.22861	0.00158925	0.0578718	-	7	14764256	14767041	+	2786	protein_coding	Hypothetical conserved gene	-
Os03g0426800	1137.72	1107.23	1055.42	1345.37	1388.04	1331.16	1100.12	1354.86	-0.300641	0.00159782	0.0580141	MUB1	3	17824178	17827704	+	840	protein_coding	Membrane-anchored ubiquitin-fold protein, HCG-1 domain containing protein	-
Os01g0978000	197.403	226.694	190.182	367.889	275.098	272.492	204.76	305.16	-0.576456	0.00159789	0.0580141	-	1	43226191	43230329	+	1467	protein_coding	Similar to Uncoupling protein	Mito_carr
Os11g0245900	445.749	481.726	473.573	649.388	629.692	562.476	467.016	613.852	-0.393794	0.00160972	0.0583308	-	11	7865727	7867485	+	1759	protein_coding	Hypothetical protein	-
Os11g0555300	160.257	131.189	222.193	94.1564	95.1859	111.39	171.213	100.244	0.773517	0.00161137	0.0583308	-	11	20643384	20647412	+	3720	protein_coding	Similar to Rp1-like protein	NB-ARC
Os06g0137400	720.628	515.31	567.722	487.283	411.078	360.868	601.22	419.743	0.518357	0.00161424	0.0583484	SMALL AUXIN-UP RNA 24	6	2000160	2000569	+	410	protein_coding	Hypothetical conserved gene	Auxin_inducible
Os05g0435400	319.453	315.903	449.094	215.492	257.316	255.922	361.483	242.91	0.575215	0.00163353	0.0589588	-	5	21313246	21314060	-	815	protein_coding	Conserved hypothetical protein	-
Os03g0712800	316.27	345.289	449.094	204.814	221.752	299.189	370.218	241.918	0.613767	0.00163781	0.0590263	cytosolic glutamine synthase 3, cytosolic glutamine synthethase 1;3, GLUTAMINE SYNTHETASE 1;3, glutamine synthetase 1;3	3	28822424	28826321	-	1495	protein_coding	Cytosolic glutamine synthetas	-
Os02g0225000	228.181	241.388	243.848	303.824	330.536	369.153	237.805	334.504	-0.492406	0.00164124	0.0590465	-	2	7018719	7024190	+	1285	protein_coding	Similar to cDNA clone:001-044-E12, full insert sequence	Mito_carr
Os09g0392666	2106.69	2198.73	1657.98	2775.19	2636.96	2354.85	1987.8	2589	-0.381542	0.00164319	0.0590465	-	9	13576635	13577704	-	1070	protein_coding	Conserved hypothetical protein	-
Os01g0662300	334.312	222.496	210.895	367.889	413.17	374.677	255.901	385.245	-0.591476	0.00167028	0.0598803	RIBOSOMAL PROTEIN L12-2	1	27041773	27042644	+	470	protein_coding	Similar to Isoform 2 of 50S ribosomal protein L12, chloroplastic	-
Os12g0567000	83.8433	113.347	190.182	81.5375	44.978	59.8378	129.124	62.1178	1.05664	0.00167427	0.0598803	-	12	23311350	23312202	-	739	protein_coding	Ion channel regulatory protein, UNC-93 domain containing protein	-
Os01g0579600	465.914	518.459	446.269	394.098	311.708	332.33	476.881	346.045	0.461752	0.0016749	0.0598803	CALCINEURIN B-LIKE PROTEIN 9	1	22427835	22430779	+	2945	protein_coding	Similar to Calcineurin B-like protein 9	-
Os12g0144000	1036.9	955.055	1104.38	791.108	819.017	838.65	1032.11	816.258	0.338844	0.0016782	0.0598803	-	12	2171774	2174742	+	738	protein_coding	Similar to predicted protein	-
Os01g0757200	1306.47	983.392	1555.35	949.329	1004.16	667.422	1281.74	873.637	0.553945	0.00167861	0.0598803	GIBBERELLIN 2-OXIDASE 3	1	31795105	31797640	+	1748	protein_coding	GA 2-oxidase3, GA metabolis	2OG-FeII_Oxy
Os03g0223400	7796.36	8612.29	10645.5	5359.15	7256.1	7412.53	9018.05	6675.92	0.433935	0.00171547	0.0611062	GLUTAMINE SYNTHETASE 1;2	3	6457915	6462146	-	1448	protein_coding	Cytosolic glutamine synthetase, Ammonium assimilatio	-
Os03g0386000	1343.61	1343.37	1325.63	1503.59	1716.48	1775.8	1337.54	1665.29	-0.316286	0.00171944	0.0611084	SALT RESPONSIVE WD40 PROTEIN 5	3	15329520	15334903	+	3358	protein_coding	Similar to Salt-responsive WD40 protein 5	-
Os04g0500700	5761.84	5037.65	4970.16	4782.56	3814.76	3682.33	5256.55	4093.22	0.360813	0.00172076	0.0611084	HYDROXYCINNAMOYLTRANSFERASE 1	4	24993910	24999530	+	1974	protein_coding	Similar to Hydroxyanthranilate hydroxycinnamoyltransferase 3	-
Os12g0236100	446.81	455.488	437.796	347.505	344.134	308.395	446.698	333.345	0.42277	0.00172301	0.0611084	-	12	7441389	7446142	-	2764	protein_coding	Hypothetical conserved gene	-
Os05g0142400	233.488	252.932	333.29	381.479	327.398	661.899	273.237	456.925	-0.741881	0.0017404	0.0615599	-	5	2464329	2465034	-	706	protein_coding	Conserved hypothetical protein	-
Os05g0475400	471.22	432.399	437.796	366.919	319.03	296.427	447.138	327.459	0.449473	0.00174077	0.0615599	alanine:glyoxylate aminotransferase-like protein, aminotransferase 1	5	23356169	23360022	-	1694	protein_coding	Similar to Alanine:glyoxylate aminotransferase-like protein (Fragment)	Aminotran_3
Os08g0113100	314.147	306.457	320.109	405.746	413.17	445.562	313.571	421.492	-0.42685	0.00175356	0.0619227	Fructokinase, fructokinase II, Fructokinase 1	8	701252	703998	+	1427	protein_coding	Similar to Fructokinase (Fragment)	PfkB
Os02g0735100	654.827	634.954	667.521	519.316	476.976	521.049	652.434	505.78	0.366965	0.00175941	0.06204	-	2	30669217	30672861	+	1700	protein_coding	Peptidase M48, Ste24p family protein	Peptidase_M48
Os08g0237000	4498.88	4913.81	4437.27	5465.92	5308.45	6089.65	4616.66	5621.34	-0.284255	0.00176951	0.0621798	XYLOGLUCAN ENDOTRANSGLUCOSYDASE/HYDROLASE 17	8	8328017	8329241	+	1127	protein_coding	Xyloglucan endotransglycosylase/hydrolase protein 8 precursor (EC 2.4.1.207) (End-xyloglucan transferase	-
Os02g0517333	0	1.04951	0	16.5016	14.644	1.84116	0.349837	10.9956	-4.91332	0.0017703	0.0621798	-	2	18714691	18717946	-	1774	protein_coding	Conserved hypothetical protein	-
Os11g0220800	1751.16	1590.01	1701.28	1929.72	2266.68	2062.1	1680.82	2086.17	-0.31143	0.00177098	0.0621798	SC34	11	6321270	6323933	+	1034	protein_coding	Similar to 60S ribosomal protein L10 (QM protein homolog)	-
Os08g0208700	360.844	394.616	364.359	293.147	246.856	271.572	373.273	270.525	0.463558	0.00178545	0.0625982	-	8	6334289	6339617	+	3415	protein_coding	Zinc finger, BED-type predicted domain containing protein	-
Os01g0823600	99.7629	67.1687	53.6653	122.306	187.234	111.39	73.5323	140.31	-0.933423	0.00178811	0.0626017	-	1	35175501	35176458	+	711	protein_coding	Conserved hypothetical protein	-
Os10g0465000	1879.57	1966.78	2086.36	1718.11	1593.06	1469.25	1977.57	1593.47	0.311941	0.00180759	0.0631936	OsWD40-177	10	17158115	17163197	-	4291	protein_coding	Hypothetical conserved gene	WD40
Os08g0184800	864.965	880.54	1037.53	777.518	678.854	679.39	927.678	711.92	0.382496	0.00182892	0.0637723	-	8	4971046	4973826	-	2294	protein_coding	Conserved hypothetical protein	-
Os03g0192500	1484.77	1424.19	1308.68	1533.68	2098.27	1886.27	1405.88	1839.41	-0.387799	0.00182935	0.0637723	Protein phosphatase 45	3	4815464	4820358	+	2156	protein_coding	Sporulation stage II, protein E C-terminal domain containing protein	SpoIIE
Os07g0565100	74.2915	65.0697	59.3143	72.8013	138.072	193.322	66.2252	134.732	-1.02673	0.00183673	0.0639385	-	7	22657270	22659266	-	755	protein_coding	Similar to 40S ribosomal protein S11	-
Os10g0529800	3191.35	3239.84	3871.43	2398.56	2720.64	2960.59	3434.21	2693.27	0.350763	0.00185494	0.0644809	TAU GLUTATHIONE S-TRANSFERASE 2	10	20600983	20601889	+	833	protein_coding	Similar to Tau class GST protein 4	GST_N
Os03g0850400	1469.91	1452.52	1441.43	1278.39	1147.46	1000.67	1454.62	1142.17	0.349123	0.00185789	0.064492	-	3	35790044	35795425	+	1914	protein_coding	Similar to Aspartokinase	AA_kinase
Os06g0729650	445.749	424.003	337.056	503.785	605.634	553.27	402.269	554.229	-0.463313	0.00186657	0.0647016	-	6	31090188	31093308	-	1468	protein_coding	Similar to Photosystem II stability/assembly factor HCF136, chloroplastic	-
Os12g0611700	481.833	525.805	434.03	603.765	700.82	612.187	480.556	638.924	-0.411188	0.00187212	0.0647266	-	12	25873348	25880813	-	663	protein_coding	Conserved hypothetical protein	-
Os04g0344100	264.265	298.061	338.939	594.059	451.872	1127.71	300.422	724.548	-1.2702	0.0018752	0.0647266	-	4	16349941	16354016	-	2140	protein_coding	Similar to OSIGBa0106G08.3 protein	-
Os09g0425300	29.7166	16.7922	72.4952	12.6189	8.36799	11.9676	39.668	10.9848	1.85408	0.00187521	0.0647266	-	9	15423515	15424390	+	876	protein_coding	Conserved hypothetical protein	-
Os05g0191500	306.718	234.041	249.497	386.332	350.41	374.677	263.418	370.473	-0.493098	0.0019148	0.0660001	-	5	5625713	5632906	-	3067	protein_coding	Similar to stem 28 kDa glycoprotein	-
novel.1205	409.665	510.062	614.797	221.316	303.34	431.753	511.508	318.803	0.681839	0.00191976	0.066078	-	7	1503406	1506870	+	2004	-	-	-
Os11g0102800	3.18392	1.04951	33.8939	0	0	0.920582	12.7091	0.306861	5.18788	0.00192647	0.0662159	-	11	114918	116782	+	1205	protein_coding	RING-C2 type protein, E3 ligas	-
Os04g0402700	306.718	269.724	243.848	358.182	460.24	356.265	273.43	391.562	-0.518079	0.00193569	0.0664396	-	4	19962993	19963556	+	564	protein_coding	Hypothetical protein	-
novel.403	0	0	0	3.88274	10.46	6.44407	0	6.92893	-5.20984	0.00197106	1	-	11	25107180	25108419	-	402	-	PF13963:Transposase-associated domain	-
Os03g0211400	205.894	239.289	241.023	144.632	124.474	178.593	228.735	149.233	0.614214	0.00198674	0.0680457	-	3	5807868	5812643	+	2790	protein_coding	Calmodulin-binding, plant family protein	-
Os07g0194100	547.634	589.825	689.175	367.889	491.62	462.132	608.878	440.547	0.468013	0.00198803	0.0680457	-	7	5102510	5107297	+	1866	protein_coding	Similar to OSK2 (Fragment)	Pkinase
Os08g0192900	182.545	215.15	192.065	257.231	289.742	297.348	196.587	281.44	-0.517918	0.00199381	0.0681483	RNA-binding nucleolin	8	5422274	5426674	-	2091	protein_coding	Nucleotide-binding, alpha-beta plait domain containing protein	RRM_1
Os06g0672700	454.239	471.231	491.461	362.065	345.18	365.471	472.31	357.572	0.401519	0.00202154	0.069	-	6	27923541	27926280	-	2740	protein_coding	Conserved hypothetical protein	-
Os05g0332801	75.3528	60.8716	62.1388	143.661	118.198	92.0582	66.1211	117.972	-0.835393	0.00203223	0.0692682	-	5	15574497	15575982	+	1421	protein_coding	Hypothetical protein	-
Os12g0610200	115.682	125.941	89.4422	198.02	172.59	158.34	110.355	176.317	-0.678244	0.00204351	0.0694923	PIL11	12	25768808	25773052	+	2080	protein_coding	Basic helix-loop-helix transcription factor, Regulation of grain siz	HLH
Os05g0103800	7.42915	3.14853	2.82449	20.3844	25.104	16.5705	4.46739	20.6863	-2.2203	0.00204448	0.0694923	-	5	207597	209481	-	562	protein_coding	Conserved hypothetical protein	-
Os03g0266900	2768.95	3117.05	5427.73	2122.89	1214.41	1328.4	3771.24	1555.23	1.27794	0.0020481	0.0695191	17.3 KDA CLASS I HEAT SHOCK PROTEIN	3	8833718	8834470	-	753	protein_coding	Low molecular mass heat shock protein Oshsp17.3	-
Os03g0765900	1126.05	782.935	776.735	1262.86	1391.18	1083.53	895.239	1245.85	-0.476981	0.00205386	0.0696183	-	3	31725194	31725857	+	581	protein_coding	PetM of cytochrome b6/f complex subunit 7 domain containing protein	-
Os08g0157600	51426.7	53127.3	47549.3	43336.2	42409	43383.4	50701.1	43042.8	0.236225	0.00205816	0.0696676	CIRCADIAN CLOCK ASSOCIATED 1	8	3360865	3373395	+	3266	protein_coding	MYB transcription factor, Circadian cloc	Myb_DNA-binding
Os01g0899200	266.388	267.625	309.752	187.342	171.544	220.94	281.255	193.275	0.540455	0.00207104	0.0700068	-	1	39102277	39103501	-	931	protein_coding	Similar to dehydration-responsive family protein	-
Os01g0757500	1546.32	1470.37	1831.21	1321.1	1313.78	1151.65	1615.97	1262.17	0.357239	0.00207514	0.0700489	-	1	31811367	31814552	-	908	protein_coding	CS domain domain containing protein	-
Os03g0203700	85.9659	101.803	86.6177	298.971	122.382	124.279	91.462	181.877	-0.992375	0.00208746	0.0703676	CA2+-ATPASE 1	3	5433914	5440324	+	3867	protein_coding	Similar to Calcium-transporting ATPase 2, plasma membrane-type (EC 3.6.3.8) (Ca(2+)-ATPase isoform 2)	Cation_ATPase_C
Os08g0453200	637.846	610.816	555.483	708.599	801.235	827.603	601.381	779.146	-0.374336	0.00209622	0.0704818	-	8	22190140	22191722	+	813	protein_coding	Similar to Auxin-repressed protein	-
Os01g0783500	901.05	846.956	769.203	1011.45	1104.58	1063.27	839.069	1059.77	-0.33737	0.00209659	0.0704818	-	1	33198608	33201733	-	1335	protein_coding	Rossmann-like alpha/beta/alpha sandwich fold domain containing protein	Usp
Os09g0511700	1530.4	1337.08	1593.01	1258.01	1102.48	1174.66	1486.83	1178.38	0.335492	0.00210534	0.0706788	BETA-GLUCOSIDASE 32	9	19900504	19904484	-	2125	protein_coding	Similar to Prunasin hydrolase isoform PH C precursor (EC 3.2.1.118)	Glyco_hydro_1
Os03g0792800	28.6553	26.2378	34.8354	128.13	39.748	58.9173	29.9095	75.5985	-1.33697	0.00213484	0.0715274	-	3	32971331	32973196	+	1776	protein_coding	Beta-1,3-glucanase-like protein	Glyco_hydro_17
Os08g0389700	2460.11	2322.57	2088.24	2522.81	2914.15	3636.3	2290.31	3024.42	-0.401462	0.00214193	0.0715274	-	8	18452698	18458055	+	2015	protein_coding	Conserved hypothetical protein	-
Os03g0289800	72.1689	58.7726	79.0857	110.658	108.784	145.452	70.0091	121.631	-0.796622	0.00214217	0.0715274	-	3	10039387	10044161	-	1365	protein_coding	Similar to Leucoanthocyanidin dioxygenase-like protein	2OG-FeII_Oxy
Os01g0816100	73.2302	76.6143	90.3837	131.042	161.084	114.152	80.0761	135.426	-0.754185	0.00214229	0.0715274	NAC DOMAIN-CONTAINING PROTEIN 4	1	34692912	34694391	-	1282	protein_coding	Similar to NAC domain protein	NAM
Os02g0682600	194.219	199.407	213.72	265.967	306.478	286.301	202.449	286.249	-0.498444	0.00214648	0.0715699	TIM13	2	27909704	27912036	-	542	protein_coding	Zinc finger, Tim10/DDP-type family protein	-
Os07g0173700	95.5176	62.9707	54.6068	125.218	127.612	123.358	71.0317	125.396	-0.823391	0.00214984	0.0715823	-	7	3883518	3885696	+	657	protein_coding	40S ribosomal protein S18	-
Os04g0584600	966.851	915.174	989.513	1618.13	1177.8	1099.18	957.179	1298.37	-0.4397	0.0021527	0.0715823	CALCIUM-DEPENDENT PROTEIN KINASE 13	4	29531283	29535738	+	2458	protein_coding	Similar to Calcium dependent protein kinase	Pkinase
Os05g0274900	780.061	810.223	742.841	943.505	1047.05	945.438	777.708	978.663	-0.331525	0.00216455	0.0717843	-	5	11248540	11250013	+	615	protein_coding	Similar to 60S ribosomal protein L15-1	-
Os07g0695300	208.016	217.249	278.683	172.782	133.888	154.658	234.649	153.776	0.610246	0.00216463	0.0717843	RECEPTOR-LIKE CYTOPLASMIC KINASE 243	7	29630971	29633467	+	1774	protein_coding	Similar to Serine/threonine-protein kinase PBS1 (EC 2.7.1.37) (AvrPphB susceptible protein 1)	Pkinase_Tyr
Os01g0262401	0	0	10.3565	147.544	156.9	94.82	3.45215	133.088	-5.25476	0.00216947	0.0717907	-	1	8856489	8857022	-	534	protein_coding	Hypothetical genes	-
Os03g0764100	420.278	464.933	518.765	361.094	280.328	364.551	467.992	335.324	0.480376	0.002172	0.0717907	finger protein WZF1	3	31604982	31606215	-	1234	protein_coding	Zinc finger transcription factor ZF1	-
Os02g0541700	1448.68	1524.94	1595.84	1159	1258.34	1288.81	1523.15	1235.38	0.30232	0.00217361	0.0717907	-	2	20125036	20127726	-	558	protein_coding	Similar to Ubiquinol-cytochrome c reductase complex 7.8 kDa protein (EC 1.10.2.2) (Mitochondrial hinge protein) (CR7)	-
Os07g0635500	248.346	232.991	283.39	359.153	381.79	326.807	254.909	355.916	-0.479508	0.00218124	0.0719456	-	7	26382584	26384642	+	1913	protein_coding	Similar to Cytochrome P450	p450
Os09g0488000	92.3337	80.8124	65.9048	143.661	137.026	118.755	79.6836	133.147	-0.742754	0.00220089	0.0723813	GLUCOSAMINE-6-P ACETYLTRANSFERASE 1	9	18825515	18826251	-	737	protein_coding	Acyl-CoA N-acyltransferase domain containing protein	Acetyltransf_1
Os04g0457000	990.2	925.669	706.122	740.632	567.978	573.523	873.997	627.377	0.477464	0.00220167	0.0723813	light-harvesting protein CP24, PSII CP24	4	22835913	22837163	-	1141	protein_coding	Similar to Chlorophyll a/b-binding protein CP24, photosystem II (Fragment)	-
Os06g0107100	40.3297	29.3863	16.0054	61.1531	103.554	46.9497	28.5738	70.5522	-1.30734	0.00220331	0.0723813	-	6	454843	457220	+	1612	protein_coding	Protein of unknown function DUF819 family protein	-
Os05g0451300	1216.26	1072.6	1254.07	788.195	991.607	952.803	1180.98	910.868	0.375116	0.00221329	0.0726119	-	5	22160242	22162325	-	889	protein_coding	Conserved hypothetical protein	-
Os03g0122300	1638.66	1503.95	1762.48	1861.77	2009.36	2595.12	1635.03	2155.42	-0.398732	0.00221854	0.0726867	flavonol synthase	3	1235460	1244932	-	1685	protein_coding	Similar to Flavanone 3-hydroxylase-like protein	2OG-FeII_Oxy
Os07g0583000	913.785	829.114	877.475	1034.75	1179.89	1076.16	873.458	1096.93	-0.328312	0.00222355	0.0727539	-	7	23601302	23604108	-	524	protein_coding	Ribosome associated membrane RAMP4 family protein	-
Os04g0441800	9281.13	8885.16	9704	7078.23	8099.17	7988.81	9290.1	7722.07	0.266774	0.00222798	0.0728014	-	4	21970849	21975757	-	2109	protein_coding	TGF-beta receptor, type I/II extracellular region family protein	-
Os02g0617800	806.593	712.618	723.069	676.567	464.424	458.45	747.427	533.147	0.487115	0.00223404	0.0729024	-	2	24554106	24554693	+	509	protein_coding	Hypothetical gene	-
Os11g0490300	163.441	175.268	145.932	101.922	92.0479	113.232	161.547	102.4	0.654984	0.00224102	0.0730329	-	11	17298741	17299603	+	863	protein_coding	Hypothetical conserved gene	-
Os08g0140500	143.276	117.545	130.868	86.3909	80.5419	70.8848	130.563	79.2725	0.720714	0.00225463	0.0733787	-	8	2268901	2270472	-	1572	protein_coding	Similar to Tryptophan decarboxylase (EC 4.1.1.28)	-
Os03g0140200	1825.45	1648.78	1835.92	1622.01	1156.88	1251.99	1770.05	1343.63	0.397535	0.00226486	0.0736017	P-450 96B5	3	2211807	2213793	+	1120	protein_coding	Similar to Cytochrome P450 86A1 (EC 1.14.-.-) (CYPLXXXVI) (P450-dependent fatty acid omega-hydroxylase)	p450
Os01g0621900	11637.2	11873.1	13240.3	9815.56	10697.4	10158.6	12250.2	10223.9	0.260968	0.00226749	0.0736017	ILA1 INTERACTING PROTEIN 1	1	24808516	24813386	+	2936	protein_coding	Similar to OSIGBa0097P08.1 protein	-
Os03g0439800	289.737	289.665	235.374	350.417	395.388	382.962	271.592	376.256	-0.471576	0.00228565	0.074093	-	3	18579735	18598590	+	1222	protein_coding	Protein of unknown function DUF1909 domain containing protein	-
Os04g0316200	233.488	166.872	207.129	145.603	92.0479	135.326	202.496	124.325	0.701497	0.00229143	0.074136	-	4	14453617	14454811	-	1138	protein_coding	Protein of unknown function DUF26 domain containing protein	-
Os02g0637900	436.197	517.409	462.275	347.505	368.192	345.218	471.96	353.638	0.416709	0.00229302	0.074136	-	2	25576773	25579160	+	943	protein_coding	Conserved hypothetical protein	-
Os08g0163500	563.554	609.766	633.627	749.368	744.751	811.033	602.316	768.384	-0.351126	0.00229922	0.0742266	-	8	3740193	3745385	+	1928	protein_coding	Protein of unknown function DUF1005 family protein	-
Os05g0358700	1062.37	1049.51	1155.22	912.443	814.833	882.838	1089.03	870.038	0.323905	0.00230188	0.0742266	PHOSPHOLIPASE D zeta 1	5	17051414	17062718	-	4155	protein_coding	Similar to predicted protein	-
Os01g0749300	289.737	291.764	273.975	200.932	200.832	210.813	285.159	204.192	0.481039	0.00231044	0.0743409	HEAT STRESS TRANSCRIPTION FACTOR A4a	1	31370413	31372729	+	1735	protein_coding	Heat shock transcription factor, Cadmium tolerance, Heat stress respons	HSF_DNA-bind
Os03g0411600	244.101	259.229	234.433	173.752	184.096	151.896	245.921	169.915	0.534354	0.00231149	0.0743409	-	3	16999055	17001060	+	642	protein_coding	Similar to predicted protein	-
Os04g0445100	6.36784	38.8319	72.4952	6.79479	4.184	13.8087	39.2317	8.26251	2.24162	0.0023308	0.0748414	HSP23.2	4	22200999	22201929	+	931	protein_coding	Similar to 22.7 kDa class IV heat shock protein precursor	-
Os03g0412200	1204.58	1215.33	1246.54	991.068	1004.16	1006.2	1222.15	1000.47	0.288882	0.00233612	0.0748414	-	3	17039298	17043915	+	4310	protein_coding	Conserved hypothetical protein	-
Os01g0285300	131.602	102.852	87.5592	68.9186	54.392	55.2349	107.338	59.5152	0.848523	0.00233622	0.0748414	myb transcription factor 55/61, transcription factor MYB55/61	1	10217782	10219691	-	1695	protein_coding	Myb transcription factor domain containing protein	Myb_DNA-binding
Os01g0624500	3400.43	3277.62	4260.27	2840.22	2779.22	3018.59	3646.11	2879.34	0.340803	0.00234153	0.0749138	suppressor of the G2 allele of skp1	1	24941444	24942799	+	582	protein_coding	Similar to Sgt1	-
Os11g0531700	688.788	821.767	916.076	502.814	634.922	645.328	808.877	594.355	0.445265	0.00234492	0.0749242	-	11	19353108	19355768	+	1096	protein_coding	NUDIX hydrolase domain containing protein	NUDIX
Os07g0654500	95.5176	78.7133	99.7986	170.84	118.198	165.705	91.3432	151.581	-0.731278	0.00235268	0.0750743	-	7	27488414	27491916	-	1739	protein_coding	Hypothetical protein	-
Os11g0115400	1154.7	875.292	598.792	1558.92	1291.81	1098.25	876.262	1316.33	-0.587758	0.00237193	0.0754898	LIPID TRANSFER PROTEIN 1	11	703038	703928	+	777	protein_coding	Lipid transfer protein LPT IV	-
Os05g0574400	6255.34	6068.27	5946.49	5124.24	5421.41	4590.02	6090.04	5045.23	0.27166	0.00237487	0.0754898	-	5	28617700	28621468	-	1299	protein_coding	Similar to Malate dehydrogenase	-
Os06g0196200	797.042	723.113	911.369	645.505	652.704	472.259	810.508	590.156	0.459112	0.002376	0.0754898	-	6	4885942	4886693	-	752	protein_coding	Conserved hypothetical protein	-
Os12g0460100	90.2111	82.9114	120.512	57.2704	46.024	57.0761	97.878	53.4568	0.872967	0.00238062	0.0754898	-	12	16144947	16146126	+	1180	protein_coding	Protein of unknown function DUF761, plant domain containing protein	-
Os12g0188700	203.771	181.565	124.278	194.137	346.226	309.316	169.871	283.226	-0.739052	0.0023811	0.0754898	thioredoxin m, thioredoxin m-type	12	4461716	4462756	-	956	protein_coding	Similar to Thioredoxin M5, chloroplastic	-
Os06g0237800	551.88	558.34	476.397	456.222	338.904	350.742	528.872	381.956	0.468596	0.0023874	0.0755916	DnaJ domain protein C54	6	7160043	7161351	-	936	protein_coding	Similar to chaperone protein dnaJ 16	-
Os08g0443800	0	1.04951	0	30.0912	3.138	1.84116	0.349837	11.6901	-5.00574	0.00243633	0.0769521	TETRASPANIN 12	8	21627044	21628104	+	1061	protein_coding	Tetraspanin domain containing protein	Tetraspannin
Os06g0125500	886.191	1044.26	1340.69	697.922	641.198	941.756	1090.38	760.292	0.520073	0.00243664	0.0769521	glutathione transporter 1, Oligopeptide transporter 3	6	1371852	1375438	-	3231	protein_coding	Similar to Oligopeptide transporter 9	OPT
Os08g0506700	1036.9	1109.33	1150.51	1266.74	1392.23	1433.35	1098.91	1364.1	-0.311599	0.0024486	0.0771417	FLOWERING BHLH 1, basic helix-loop-helix protein 112	8	25089523	25092373	+	2031	protein_coding	Helix-loop-helix DNA-binding domain containing protein	HLH
Os07g0641200	609.19	629.707	611.973	464.958	455.01	514.605	616.957	478.191	0.366829	0.00244894	0.0771417	CALCIUM-DEPENDENT PROTEIN KINASE 30	7	26683065	26684804	-	1205	protein_coding	Similar to Calcium/calmodulin-dependent serine/threonine-protein kinase 1	Pkinase
Os01g0925400	1039.02	857.451	927.374	1176.47	1155.83	1218.85	941.281	1183.72	-0.330946	0.00248669	0.0782301	NAC DOMAIN-CONTAINING PROTEIN 41	1	40572822	40573816	+	902	protein_coding	No apical meristem (NAM) protein domain containing protein	NAM
Os02g0192001	7.42915	5.24756	7.53197	18.443	30.334	24.8557	6.73623	24.5442	-1.86128	0.00250294	0.0786404	-	2	5112362	5112690	-	329	protein_coding	Conserved hypothetical protein	-
Os09g0503100	91.2724	97.6045	52.7238	131.042	135.98	154.658	80.5336	140.56	-0.808374	0.00251038	0.0786854	-	9	19468899	19471622	+	1217	protein_coding	Similar to Quinone-oxidoreductase QR1 (Fragment)	ADH_N
Os01g0756200	60.4945	38.8319	17.8884	69.8893	107.738	88.3759	39.0716	88.6677	-1.18826	0.00251079	0.0786854	b-ZIP TRANSCRIPTION FACTOR 6	1	31728015	31730360	+	1111	protein_coding	Similar to VirE2-interacting protein VIP1	bZIP_1
Os03g0607700	1207.77	1207.99	1157.1	1451.17	1387	1522.64	1190.95	1453.6	-0.288015	0.00251773	0.0788021	-	3	22850942	22852108	-	1167	protein_coding	Zinc finger, C2H2-like domain containing protein	-
Os01g0511100	226.058	188.912	166.645	247.524	285.558	324.965	193.872	286.016	-0.563125	0.00255177	0.0796725	-	1	17990846	17993750	-	1030	protein_coding	UspA domain containing protein	Usp
Os07g0684800	224.997	192.061	229.725	311.59	259.408	380.2	215.594	317.066	-0.557389	0.00255204	0.0796725	NAC DOMAIN-CONTAINING PROTEIN 15	7	29040452	29042297	-	1647	protein_coding	Similar to NAM / CUC2-like protein	NAM
Os01g0362100	885.13	872.144	705.181	982.332	1128.63	1077.08	820.818	1062.68	-0.373259	0.00255649	0.0797051	-	1	14754835	14764507	-	2482	protein_coding	Esterase/lipase/thioesterase domain containing protein	-
Os05g0215000	10.6131	4.19804	4.70748	0	0	0	6.5062	0	5.17466	0.00255654	1	BURP domain-containing protein 1	5	7134027	7135550	-	1336	protein_coding	BURP domain containing protein	-
novel.590	50.9427	25.1883	45.1918	15.5309	18.828	8.28524	40.4409	14.2147	1.51672	0.00255959	0.0797051	-	2	30217162	30219046	+	1885	-	-	-
Os12g0583500	851.168	1005.43	841.698	1013.39	1236.37	1260.28	899.433	1170.01	-0.379718	0.00256927	0.0799051	-	12	24218375	24224960	-	4743	protein_coding	BTB domain containing protein	BTB
Os02g0125600	82.782	83.9609	96.0326	64.0651	36.61	26.6969	87.5918	42.4573	1.0466	0.00257907	0.0801081	NEUTRAL/ALKALINE INVERTASE 5	2	1343281	1344083	+	697	protein_coding	Plant neutral invertase family protein	-
Os04g0372400	290.798	394.616	319.167	529.023	529.276	385.724	334.861	481.341	-0.522904	0.00258988	0.0802555	-	4	18149383	18150888	+	1506	protein_coding	Conserved hypothetical protein	-
Os04g0673700	679.237	666.44	678.819	582.41	486.39	493.432	674.832	520.744	0.373805	0.00259037	0.0802555	-	4	34393259	34396566	+	1492	protein_coding	Hypothetical protein	-
Os03g0239300	295.043	318.002	339.88	385.362	419.446	521.049	317.642	441.952	-0.476596	0.00261705	0.0809798	-	3	7353076	7354368	-	1293	protein_coding	Zinc finger, C2H2-type domain containing protein	-
Os06g0329350	216.507	225.645	188.299	283.44	308.57	291.825	210.15	294.611	-0.48839	0.00262728	0.081194	-	6	13010100	13010587	-	488	protein_coding	Conserved hypothetical protein	-
Os03g0237250	492.447	473.33	354.944	589.205	587.852	614.949	440.24	597.335	-0.441935	0.00264154	0.0815319	indeterminate domain 14, Loose Plant Architecture1	3	7237162	7241445	-	1736	protein_coding	Indeterminate domain protein, Shoot gravitropis	-
Os06g0725000	840.555	849.055	700.473	840.612	1181.98	1279.61	796.694	1100.73	-0.466905	0.00265593	0.0816748	SULFURTRANSFERASE 9	6	30823392	30825734	-	999	protein_coding	Similar to Senescence-associated protein DIN1	Rhodanese
Os01g0755700	1771.32	1571.12	1541.23	1703.55	2449.73	2306.98	1627.89	2153.42	-0.403663	0.00265619	0.0816748	-	1	31710636	31711784	+	1149	protein_coding	Zinc finger, RING/FYVE/PHD-type domain containing protein	-
Os02g0796300	573.106	561.488	642.101	452.339	440.366	475.941	592.232	456.215	0.376707	0.00265776	0.0816748	CCR4-associated factor 1H, carbon cataboliterepressor 4-associated factor 1H, CCR4-associated factor 1-1	2	33854163	33857047	+	2885	protein_coding	Component of the CCR4-NOTcomplex, Deadenylase, Deadenylation (poly(A) tail shortening), Heat stress respons	CAF1
Os01g0627800	67.9237	7.34658	111.097	0	4.184	0	62.1223	1.39467	5.50291	0.00265951	0.0816748	-	1	25060764	25063562	+	1962	protein_coding	Similar to Cytochrome P450 monooxygenase CYP72A5 (Fragment)	p450
Os05g0381700	2378.39	2387.64	2372.57	2016.11	2005.18	1998.58	2379.53	2006.63	0.245901	0.00267437	0.0820284	-	5	18449019	18451915	+	2809	protein_coding	Calmodulin-binding protein, plant domain containing protein	-
Os01g0773700	2974.84	2061.24	1835.92	3341.09	3472.72	2727.68	2290.67	3180.5	-0.473658	0.00268662	0.0823012	PHOTOSYSTEM II SUBUNIT	1	32708550	32709283	-	625	protein_coding	Similar to Photosystem II reaction center W protein (PSII 6.1 kDa protein) (Fragment)	-
Os07g0143000	202.71	162.674	128.985	291.205	278.236	205.29	164.79	258.244	-0.649385	0.00271247	0.0829895	-	7	2197573	2201392	+	1540	protein_coding	Aldo/keto reductase family protein	Aldo_ket_red
Os09g0546400	117.805	118.595	49.8993	180.547	172.59	166.625	95.4331	173.254	-0.864678	0.00271734	0.0830346	-	9	21595567	21597946	-	2188	protein_coding	Similar to Auxin induced protein	-
Os01g0931300	651.643	591.924	707.064	506.697	457.102	528.414	650.21	497.404	0.386352	0.00272688	0.0831221	-	1	40864915	40868356	-	1920	protein_coding	Tafazzin family protein	Acyltransferase
Os04g0178300	49.8814	22.0397	237.257	14.5603	6.276	0.920582	103.059	7.25228	3.83132	0.00272698	0.0831221	ENT-COPALYL DIPHOSPHATE SYNTHASE 4	4	5318070	5326425	+	3230	protein_coding	Similar to Isoform 3 of Syn-copalyl diphosphate synthase	-
Os01g0741900	30.7779	36.7329	32.0109	48.5342	64.852	100.343	33.1739	71.2432	-1.10517	0.00275416	0.0837703	IAA6	1	30975765	30979337	+	2211	protein_coding	Auxin-responsive protein, Drought tolerance, Control of tiller outgrowt	-
Os01g0280500	35.0231	4.19804	48.0163	2.91205	8.36799	5.52349	29.0792	5.60118	2.38517	0.00275508	0.0837703	-	1	9967185	9969073	-	1161	protein_coding	Similar to Eukaryotic translation initiation factor 6 (eIF-6) (B4 integrin interactor) (CAB) (p27(BBP)) (B(2)GCN homolog)	-
Os04g0568400	1264.02	1346.52	1377.41	1130.85	1047.05	1076.16	1329.32	1084.68	0.293507	0.00277702	0.0843328	OsWD40-106	4	28564644	28567732	+	2493	protein_coding	WD40 repeat-like domain containing protein	WD40
Os11g0481500	52.0041	47.228	41.4258	71.8306	94.1399	92.9788	46.886	86.3164	-0.882326	0.00278469	0.0844609	-	11	16889182	16889933	+	752	protein_coding	Conserved hypothetical protein	-
Os10g0446800	1310.71	1594.21	1711.64	1318.19	1122.36	1125.87	1538.85	1188.81	0.372679	0.00280084	0.0848458	-	10	16160566	16167904	-	4310	protein_coding	Similar to predicted protein	-
Os01g0247600	48.8201	56.6736	57.4313	86.3909	115.06	89.2965	54.3083	96.9158	-0.832742	0.00282229	0.08539	-	1	8130258	8130932	+	675	protein_coding	Conserved hypothetical protein	-
Os11g0491600	1.06131	1.04951	16.0054	34.9446	33.472	23.9351	6.03875	30.7839	-2.31981	0.00283535	0.0856793	-	11	17384670	17387292	-	2623	protein_coding	Hypothetical conserved gene	-
Os06g0118700	524.286	511.112	305.986	376.625	238.488	182.275	447.128	265.796	0.749816	0.00284774	0.0859478	-	6	1011587	1014688	-	1881	protein_coding	Peptidase A1 domain containing protein	-
Os05g0305200	25.4714	39.8814	48.9578	73.772	91.0019	67.2025	38.1035	77.3255	-1.01454	0.00285676	0.086114	-	5	13783239	13785396	+	1439	protein_coding	Similar to TRAF-type zinc finger family protein	-
Os03g0356498	139.031	163.724	155.347	113.57	85.7719	88.3759	152.701	95.906	0.670778	0.00286866	0.0863664	-	3	13666905	13670143	+	1073	protein_coding	Similar to rhythmically expressed protein	-
Os10g0503500	4286.62	4547.53	4634.05	3629.39	3829.4	3906.03	4489.4	3788.27	0.245051	0.00288466	0.0867276	-	10	19218597	19224021	+	2460	protein_coding	Similar to NAD-dependent malic enzyme 59 kDa isoform, mitochondrial precursor (EC 1.1.1.39) (NAD-ME)	Malic_M
Os06g0496800	492.447	447.092	446.269	706.658	566.932	567.079	461.936	613.556	-0.409945	0.00288773	0.0867276	-	6	17378401	17381302	+	1749	protein_coding	Similar to S-locus receptor kinase precursor	Pkinase_Tyr
Os01g0130200	1239.61	1315.04	1100.61	1551.15	1506.24	1468.33	1218.42	1508.57	-0.308664	0.00289782	0.0869241	NRR	1	1685427	1685810	-	384	protein_coding	Hypothetical conserved gene	-
Os03g0204100	230.304	199.407	206.188	153.368	148.532	130.723	211.966	144.208	0.556206	0.00290168	0.0869333	FH8	3	5458099	5462322	+	3054	protein_coding	Actin-binding FH2 domain containing protein	FH2
Os01g0364900	11.6744	5.24756	10.3565	27.1792	36.61	23.9351	9.0928	29.2414	-1.68044	0.00291393	0.0871939	-	1	14900942	14902670	+	645	protein_coding	Conserved hypothetical protein	-
Os03g0835150	4799.23	4756.38	4430.68	5010.67	6117	6041.78	4662.1	5723.15	-0.295884	0.00292574	0.0873371	-	3	35090847	35091639	-	793	protein_coding	Conserved hypothetical protein	-
Os12g0193800	446.81	448.141	468.865	578.528	607.726	563.396	454.606	583.217	-0.358667	0.00292585	0.0873371	-	12	4796480	4799955	+	2788	protein_coding	Conserved hypothetical protein	-
Os09g0416600	369.335	397.765	315.401	523.199	488.482	447.403	360.834	486.361	-0.431598	0.00294729	0.0878701	-	9	14917136	14918733	+	1598	protein_coding	Conserved hypothetical protein	-
Os09g0455300	58.3719	66.1192	75.3197	124.248	108.784	104.946	66.6036	112.659	-0.75593	0.00295096	0.0878728	basic helix-loop-helix protein 120	9	17132211	17133470	+	1260	protein_coding	Similar to INDEHISCENT protein	HLH
Os09g0369050	5613.25	6220.45	7125.25	5550.37	4660.97	4929.72	6319.65	5047.02	0.324496	0.00295985	0.0879479	-	9	12217436	12218334	+	899	protein_coding	Similar to DRE binding factor 2	-
Os03g0242300	2454.8	2301.58	3156.84	1903.51	2178.82	2039.09	2637.74	2040.47	0.370867	0.00296066	0.0879479	-	3	7519754	7521478	-	1725	protein_coding	Hypothetical protein	-
Os01g0740350	54.1267	49.327	32.0109	101.922	78.4499	78.2495	45.1549	86.2071	-0.937809	0.00298392	0.0885314	-	1	30918126	30921252	-	1460	protein_coding	Hypothetical gene	-
Os05g0569200	128.418	119.644	101.682	168.899	186.188	175.831	116.581	176.973	-0.603776	0.00300546	0.0890625	-	5	28329422	28330634	+	747	protein_coding	Protein of unknown function DUF3143 domain containing protein	-
Os08g0102100	1628.05	1602.6	1840.63	1378.37	1340.97	1419.54	1690.42	1379.63	0.293342	0.00302886	0.0896195	-	8	115306	120980	-	1915	protein_coding	Nicastrin family protein	-
Os01g0750900	54.1267	53.5251	31.0694	95.127	108.784	68.1231	46.2404	90.678	-0.974311	0.00303156	0.0896195	-	1	31492428	31492979	+	552	protein_coding	Conserved hypothetical protein	-
Os02g0132500	13967.9	15066.8	13710.1	11355.1	12132.5	12605.5	14248.2	12031	0.24398	0.00304136	0.0897684	b-ZIP TRANSCRIPTION FACTOR 14	2	1695640	1697142	-	1503	protein_coding	Similar to Common plant regulatory factor 7	bZIP_1
Os01g0756900	38.2071	34.6339	131.81	29.1205	27.196	13.8087	68.2168	23.3751	1.55242	0.00304393	0.0897684	ARABINOGALACTAN PROTEIN 17	1	31766460	31767099	+	640	protein_coding	Hypothetical protein	-
Os02g0556800	967.912	794.48	727.777	1012.42	1185.12	1057.75	830.056	1085.1	-0.386956	0.00306008	0.0901363	-	2	21060083	21061555	-	1058	protein_coding	Similar to proline-rich family protein	-
Os11g0579800	289.737	316.952	306.928	425.16	497.896	351.662	304.539	424.906	-0.47907	0.00306668	0.0902222	-	11	21890420	21892390	+	925	protein_coding	Gar1 protein RNA-binding region family protein	-
Os04g0548500	40.3297	29.3863	46.1333	21.355	10.46	10.1264	38.6164	13.9805	1.46669	0.00307391	0.0903265	-	4	27466424	27467214	-	778	protein_coding	Similar to OSIGBa0106P14.6 protein	-
Os04g0531100	1027.35	969.748	566.781	1618.13	1133.86	1099.18	854.625	1283.72	-0.587754	0.00309889	0.0908338	PHLOEM PROTEIN 16	4	26558962	26561236	+	760	protein_coding	Small C2-domain protein consisting of a single C2 domain, Phloem protein, Signaling pathway involving Ca<sup>2+</sup> ions, Defense respons	C2
Os08g0486100	1161.07	1117.73	1132.62	1007.57	869.225	852.459	1137.14	909.751	0.321822	0.00310076	0.0908338	-	8	24037055	24039260	+	1088	protein_coding	Similar to Potential copper-transporting ATPase PAA1 (EC 3.6.3.4)	Hydrolase
Os02g0710900	104.008	111.248	118.629	197.049	152.716	164.784	111.295	171.516	-0.62351	0.00310229	0.0908338	-	2	29451939	29457739	+	3200	protein_coding	Heat shock protein Hsp70 family protein	HSP70
Os01g0756300	62.6171	22.0397	16.0054	76.684	88.9099	78.2495	33.5541	81.2812	-1.28269	0.00311213	0.0910131	-	1	31731988	31732949	-	962	protein_coding	Conserved hypothetical protein	-
Os02g0689066	222.875	205.704	229.725	165.016	148.532	139.928	219.435	151.159	0.538514	0.00312149	0.091178	-	2	28258417	28262761	-	1132	protein_coding	Conserved hypothetical protein	-
Os06g0133500	100.824	139.585	277.741	94.1564	61.714	103.105	172.717	86.3252	1.00099	0.00312954	0.0912934	-	6	1785455	1785802	-	348	protein_coding	Conserved hypothetical protein	-
Os11g0621400	65.801	35.6834	38.6014	116.482	104.6	63.5202	46.6953	94.8674	-1.02375	0.00313458	0.0912934	-	11	24226400	24227678	-	594	protein_coding	Conserved hypothetical protein	-
Os04g0640900	3111.75	3389.92	3056.1	2547.07	2655.79	2770.95	3185.92	2657.94	0.261222	0.00313662	0.0912934	ILA1 INTERACTING PROTEIN 5	4	32606375	32608648	+	2274	protein_coding	Similar to ORW1943Ba0077G13.1 protein	-
Os01g0177400	61.5558	56.6736	29.1864	102.893	118.198	72.726	49.1386	97.9388	-0.9985	0.00314851	0.0915309	DWARF 18	1	4003659	4004887	-	1113	protein_coding	GA 3 beta-hydroxylase2, GA metabolis	2OG-FeII_Oxy
Os02g0106100	2243.6	1879.67	1345.4	2638.32	2542.82	2288.57	1822.89	2489.9	-0.450281	0.00316902	0.0920181	invertase 3, fructosyl transferase, vacuolar invertase 2	2	343057	346875	+	2442	protein_coding	Similar to Fructosyltransferase	-
Os01g0629750	290.798	273.922	262.678	405.746	378.652	338.774	275.799	374.391	-0.441067	0.00318503	0.0923735	-	1	25146732	25147447	-	710	protein_coding	Conserved hypothetical protein	-
Os01g0291500	56.2493	41.9804	43.3088	114.541	87.8639	67.2025	47.1795	89.8691	-0.930249	0.00320468	0.0926098	acyltransferase 4, p-coumarate monolignol transferase, p-coumaroyl-CoA monolignol transferase 1	1	10561330	10565325	-	1657	protein_coding	Transferase family protein	-
Os05g0429100	925.46	939.313	827.575	1242.48	1164.2	1013.56	897.449	1140.08	-0.345391	0.00320488	0.0926098	-	5	21055247	21056891	+	1645	protein_coding	Hypothetical protein	-
Os03g0633800	608.129	569.885	416.141	704.717	757.303	700.563	531.385	720.861	-0.441137	0.00320652	0.0926098	IAA12	3	24212554	24213858	+	1094	protein_coding	Similar to IAA6 (Fragment)	-
Os01g0847900	721.689	634.954	723.069	507.668	571.116	543.143	693.237	540.642	0.359276	0.0032083	0.0926098	-	1	36420027	36422866	-	1272	protein_coding	Prenylated rab acceptor PRA1 family protein	-
Os01g0220300	149.644	143.783	117.687	212.58	253.132	170.308	137.038	212.006	-0.629455	0.00322688	0.0929675	-	1	6583687	6587107	+	794	protein_coding	Translation elongation factor EF1B/ribosomal protein S6 domain containing protein	-
Os01g0372700	126.296	146.932	141.224	187.342	211.292	210.813	138.151	203.149	-0.555752	0.00322827	0.0929675	-	1	15356785	15360682	-	2113	protein_coding	Similar to Asparaginyl-tRNA synthetase, cytoplasmic 1 (EC 6.1.1.22) (Asparagine-- tRNA ligase 1) (AsnRS 1)	tRNA-synt_2
Os02g0230100	671.807	659.093	759.788	527.081	576.346	529.335	696.896	544.254	0.357809	0.00324388	0.0932996	-	2	7316399	7319487	+	1632	protein_coding	Leucine-rich repeat, SDS22 containing protein	-
Os06g0347966	87.0272	79.7629	36.7184	160.163	138.072	96.6611	67.8361	131.632	-0.960239	0.00324742	0.0932996	-	6	14005109	14005851	-	743	protein_coding	Conserved hypothetical protein	-
Os12g0566800	410.726	390.418	447.211	294.117	333.674	307.474	416.118	311.755	0.417869	0.00325688	0.0934618	-	12	23302307	23306305	-	1813	protein_coding	Ion channel regulatory protein, UNC-93 domain containing protein	-
novel.355	275.94	306.457	360.593	247.524	224.89	168.467	314.33	213.627	0.559467	0.00327842	0.0939102	-	11	5792226	5795284	-	2747	-	-	-
Os03g0764800	2119.43	2251.2	2302.9	1779.26	1958.11	1801.58	2224.51	1846.32	0.269241	0.00328017	0.0939102	STRESS/ABA-ACTIVATED PROTEIN KINASE 8	3	31652794	31658094	+	1450	protein_coding	Serine/threonine protein kinase, Abscisic acid (ABA)-activated protein kinase, Hyperosmotic stress response, ABA signal transductio	Pkinase
Os01g0721900	980.648	1063.15	975.39	1181.32	1368.17	1205.96	1006.4	1251.82	-0.314582	0.00328703	0.0939967	-	1	30095422	30098794	-	1609	protein_coding	Similar to Nuclear RNA binding protein B (Fragment)	-
Os03g0272900	881.946	986.541	714.596	1130.85	1052.28	1191.23	861.028	1124.79	-0.386618	0.00329773	0.0941929	-	3	9157102	9157955	-	854	protein_coding	DVL family protein	-
Os02g0595700	1753.28	1284.6	1363.29	1820.03	2332.58	1740.82	1467.06	1964.48	-0.421111	0.00331206	0.094492	ELONGATION FACTOR TU	2	23111937	23113830	+	1894	protein_coding	Chloroplast translational elongation factor Tu	GTP_EFTU
Os03g0137800	180.422	178.417	177.001	130.072	125.52	95.7405	178.613	117.111	0.610718	0.00333194	0.0949486	KIP-RELATED PROTEIN 5	3	2088673	2091654	+	1045	protein_coding	Cyclin-dependent kinase inhibitor family protein	-
Os05g0304600	496.692	446.042	366.242	548.436	588.898	615.869	436.325	584.401	-0.423051	0.00333798	0.0950102	LIPOXYGENASE 7	5	13734777	13740470	+	3008	protein_coding	Similar to Lipoxygenase (Fragment)	Lipoxygenase
Os05g0198200	284.43	283.368	222.193	409.629	390.158	316.68	263.331	372.156	-0.499844	0.00334781	0.0951115	GLUTAREDOXIN 16	5	6085887	6087017	+	1004	protein_coding	Thioredoxin fold domain containing protein	-
Os01g0270300	329.005	314.853	207.129	479.518	418.4	359.027	283.663	418.982	-0.564338	0.0033493	0.0951115	class III peroxidase 4	1	9339815	9342240	+	1615	protein_coding	Similar to Cationic peroxidase isozyme 40K precursor	-
Os01g0564300	864.965	496.419	750.373	605.707	389.112	378.359	703.919	457.726	0.620939	0.00335566	0.0951382	FK506 binding protein 46	1	21525509	21549819	+	1590	protein_coding	Peptidyl-prolyl cis-trans isomerase, FKBP-type domain containing protein	FKBP_C
Os02g0790500	2363.53	2173.54	2127.78	2551.93	2666.25	2792.13	2221.62	2670.1	-0.265553	0.003358	0.0951382	TREHALOSE-6-PHOSPHATE SYNTHASE 5	2	33569391	33573165	+	2748	protein_coding	Hypothetical protein	-
Os07g0510800	32.9005	38.8319	42.3673	70.8599	76.3579	69.0437	38.0333	72.0872	-0.919516	0.00337903	0.0956234	-	7	19473293	19474053	-	761	protein_coding	Hypothetical conserved gene	-
novel.1410	21.2261	29.3863	38.6014	53.3876	58.576	78.2495	29.7379	63.4044	-1.08844	0.00340728	0.0963116	-	8	4852783	4854394	-	1511	-	-	-
Os04g0526800	125.234	128.04	85.6762	157.251	191.418	185.958	112.984	178.209	-0.660267	0.00342085	0.0965807	-	4	26342449	26343778	-	1103	protein_coding	GRAM domain containing protein	GRAM
Os05g0141800	117.805	87.1094	81.9102	67.9479	46.024	35.9027	95.6082	49.9582	0.93613	0.00342468	0.0965807	S-ADENOSYLMETHIONINE DECARBOXYLASE 3	5	2417277	2418356	-	1080	protein_coding	Similar to S-adenosylmethionine decarboxylase proenzyme	SAM_decarbox
Os06g0199400	705.769	718.915	584.669	761.987	914.203	961.088	669.785	879.093	-0.393175	0.00343802	0.0968455	-	6	5045385	5046360	+	976	protein_coding	Conserved hypothetical protein	-
Os02g0771600	13954.1	12225.8	13001.1	13897.3	18001.6	16711.3	13060.3	16203.4	-0.31109	0.00344643	0.096971	AMINOCYCLOPROPANE-1-CARBOXYLIC ACID OXIDASE 3	2	32558636	32562547	+	2999	protein_coding	Similar to 1-aminocyclopropane-1-carboxylate oxidase (Fragment)	2OG-FeII_Oxy
Os11g0493700	197.403	247.685	174.177	276.645	286.604	333.251	206.422	298.833	-0.535894	0.00347128	0.097558	-	11	17388238	17390587	-	2350	protein_coding	Similar to NBS-LRR type resistance protein (Fragment)	NB-ARC
Os10g0159800	353.415	276.021	275.858	420.306	439.32	382.042	301.765	413.889	-0.456241	0.00349693	0.0981551	-	10	3793940	3803819	-	2062	protein_coding	Alcohol dehydrogenase superfamily, zinc-containing protein	ADH_N
Os01g0220400	1138.78	915.174	1143.92	1370.61	1372.35	1295.26	1065.96	1346.07	-0.336145	0.00350375	0.0981551	-	1	6587146	6587940	-	487	protein_coding	Hypothetical protein	-
Os11g0539200	22390.4	19694.1	14316.4	25730.9	25150	23184.9	18800.3	24688.6	-0.393138	0.00350454	0.0981551	XYLOGLUCAN ENDOTRANSGLUCOSYDASE/HYDROLASE 2	11	19675012	19677815	+	975	protein_coding	Similar to Xyloglucan endotransglycosylase XET2 (Fragment)	-
Os06g0729300	1917.78	1806.21	1651.38	1503.59	1425.7	1481.22	1791.79	1470.17	0.28493	0.00351157	0.0982398	ARGONAUTE 1D	6	31069076	31077365	+	4054	protein_coding	Similar to AGO1 homologous protein	Piwi
novel.1235	825.697	818.619	887.831	676.567	686.176	675.707	844.049	679.483	0.313384	0.00351887	0.0983318	-	7	16766288	16769643	+	753	-	-	-
Os03g0426900	2497.26	2433.82	3106.94	2233.54	2120.24	2065.79	2679.34	2139.86	0.324752	0.00355333	0.0991817	CLASS I CLP ATPASE B-C	3	17832202	17839082	+	3335	protein_coding	Similar to Heat shock protein 101	Clp_N
Os03g0374600	1379.7	1232.13	1148.63	1413.32	1583.64	1785.93	1253.48	1594.3	-0.347551	0.00355989	0.0992516	-	3	14759852	14767790	+	1975	protein_coding	Glycoside hydrolase, family 17 protein	Glyco_hydro_17
Os09g0439500	29.7166	19.9407	14.1224	37.8567	58.576	54.3143	21.2599	50.249	-1.24673	0.00357497	0.0995587	-	9	16287916	16290736	+	918	protein_coding	Similar to Type II chlorophyll a/b binding protein from photosystem I precursor	-
Os08g0436800	704.708	749.351	686.351	890.117	1032.4	819.318	713.47	913.946	-0.356761	0.00358311	0.0995627	-	8	21221307	21223052	-	647	protein_coding	Similar to 60S ribosomal protein L34	-
Os03g0290300	1232.18	1320.29	1028.11	1443.41	1585.73	1491.34	1193.53	1506.83	-0.336775	0.00358323	0.0995627	OsFAD7	3	10080334	10082679	-	999	protein_coding	Similar to W-3 fatty acid desaturase (Fragment)	-
Os10g0170200	2062.12	1994.07	2181.45	2375.26	2613.95	2490.17	2079.21	2493.13	-0.261584	0.00362548	0.100623	-	10	4832054	4835031	+	709	protein_coding	Similar to 40S ribosomal protein S20 (S22) (Fragment)	Ribosomal_S10
Os04g0631600	856.475	833.312	1045.06	716.365	671.532	739.227	911.616	709.041	0.36298	0.00362973	0.100626	basic helix-loop-helix protein 068	4	32166724	32169575	+	1947	protein_coding	Basic helix-loop-helix dimerisation region bHLH domain containing protein	-
Os10g0541200	369.335	435.547	398.253	427.101	615.048	647.169	401.045	563.106	-0.489659	0.0036403	0.100805	Protein phosphatase 113	10	21126355	21130091	+	2396	protein_coding	Similar to Protein phosphatase 2C containing protein, expressed	PP2C
novel.1002	220.752	330.596	345.529	172.782	194.556	226.463	298.959	197.934	0.595349	0.00364943	0.100944	-	5	22430052	22435593	+	5542	-	PF00665:Integrase core domain|PF17921:Integrase zinc binding domain|PF08284:Retroviral aspartyl protease|PF00078:Reverse transcriptase (RNA-dependent DNA polymerase)|PF17917:RNase H-like domain found in reverse transcriptase	RVT_1
Os07g0511400	0	2.09902	202.422	5548.43	4273.95	4769.54	68.1736	4863.97	-6.15628	0.00365901	0.10109	-	7	19533865	19534577	+	713	protein_coding	Hypothetical protein	-
Os06g0130800	20110.7	19607	21576.3	18014	17406.5	17040.9	20431.3	17487.1	0.224531	0.00366293	0.10109	-	6	1642665	1643799	-	1046	protein_coding	Winged helix repressor DNA-binding domain containing protein	-
Os01g0660200	422.4	311.705	340.822	671.713	485.344	415.183	358.309	524.08	-0.548782	0.00367521	0.101314	C10728, OsChib3a	1	26885484	26886719	+	1236	protein_coding	Acidic class III chitinase OsChib3a precursor (Chitinase) (EC 3.2.1.14)	-
Os10g0573000	272.756	244.536	230.667	352.358	377.606	303.792	249.32	344.585	-0.466773	0.00368177	0.101373	-	10	22750258	22753043	+	1741	protein_coding	Similar to Carbohydrate kinase-like protein	PfkB
Os06g0601500	149.644	102.852	81.9102	207.726	197.694	150.055	111.469	185.158	-0.73422	0.00368563	0.101373	b-ZIP TRANSCRIPTION FACTOR 48	6	23773286	23776880	+	3126	protein_coding	Similar to BZIP2	-
Os03g0206700	79.598	80.8124	98.8571	112.599	158.992	151.896	86.4225	141.162	-0.705352	0.00370338	0.101747	-	3	5589846	5592643	-	2161	protein_coding	BTB/POZ fold domain containing protein	BTB
Os02g0696500	858.597	808.124	902.895	996.893	1183.03	1045.78	856.539	1075.23	-0.327268	0.00375057	0.102928	XYLOGLUCAN ENDOTRANSGLUCOSYDASE/HYDROLASE 23	2	28622391	28624619	+	1746	protein_coding	Concanavalin A-like lectin/glucanase domain containing protein	-
Os02g0572400	425.584	347.388	293.747	629.974	505.218	411.5	355.573	515.564	-0.536809	0.00376985	0.103342	RIBA2	2	21930667	21935565	-	2197	protein_coding	Similar to Riboflavin biosynthesis protein ribA, chloroplast precursor [Includes: GTP cyclohydrolase II (EC 3.5.4.25); 3,4-dihydroxy-2-butanone 4- phosphate synthase (DHBP synthase)]	DHBP_synthase
Os08g0440100	769.448	808.124	721.186	930.886	1004.16	922.423	766.253	952.49	-0.31401	0.00379571	0.103935	-	8	21407493	21408446	+	859	protein_coding	Similar to Temperature stress-induced lipocalin	Lipocalin_2
novel.1229	7.42915	7.34658	2.82449	34.9446	18.828	15.6499	5.86674	23.1408	-1.99186	0.00380318	0.104023	-	7	14814653	14816176	+	1442	-	-	-
Os12g0603700	140.093	159.526	265.502	123.277	76.3579	122.437	188.373	107.357	0.811188	0.00384128	0.104948	CALCINEURIN B-LIKE PROTEIN-INTERACTING PROTEIN KINASE 4	12	25444907	25446226	-	1320	protein_coding	Similar to CBL-interacting protein kinase 4	-
Os07g0159900	102.947	99.7036	71.5537	153.368	140.164	142.69	91.4014	145.407	-0.673184	0.0038707	0.105634	GRX-like protein 14, glutaredoxin-like protein 14	7	3203068	3204153	+	1086	protein_coding	Thioredoxin fold domain containing protein	-
Os01g0118600	94.4563	98.6541	95.0911	66.9772	38.702	55.2349	96.0672	53.638	0.837638	0.00388819	0.105993	-	1	1066678	1069673	-	1683	protein_coding	Similar to Hga5 protein	-
Os11g0158832	1369.09	1254.17	1209.82	1467.67	1565.86	1666.25	1277.69	1566.6	-0.294555	0.00391343	0.106472	-	11	2842577	2844384	-	1455	protein_coding	Similar to Associated with HOX family protein, expressed	POX
Os03g0445700	1122.86	1173.35	1152.39	1488.06	1447.66	1288.81	1149.54	1408.18	-0.292451	0.00391578	0.106472	LATERAL ORGAN BOUNDARIES DOMAIN 37, lateral organ boundaries domain protein 37	3	18935194	18936295	-	1011	protein_coding	LATERAL ORGAN BOUNDARIES DOMAIN (LBD) protein, Transcriptional activator, Regulation of heading date and yiel	-
Os12g0607000	2239.36	2412.83	2290.66	1653.07	1870.25	2087.88	2314.28	1870.4	0.307015	0.00391878	0.106472	-	12	25641843	25645416	+	1790	protein_coding	Similar to homocysteine S-methyltransferase-2	-
Os02g0533800	345.986	342.141	325.758	350.417	499.988	645.328	337.962	498.578	-0.561699	0.00392403	0.106496	-	2	19648496	19649478	-	761	protein_coding	Similar to ATPase inhibitor	-
Os01g0718000	53.0654	48.2775	82.8517	22.3257	14.644	40.5056	61.3982	25.8251	1.24415	0.00401581	0.108867	STRESS ASSOCIATED PROTEIN GENE 2	1	29904106	29904790	-	685	protein_coding	Zinc finger, AN1-type domain containing protein	zf-A20
Os01g0121950	85.9659	73.4658	80.0272	56.2997	34.518	35.9027	79.8196	42.2401	0.917227	0.00403163	0.109175	-	1	1240943	1242391	+	1144	protein_coding	Hypothetical conserved gene	-
Os08g0430500	3193.47	3051.98	2738.81	3502.23	3907.85	3479.8	2994.75	3629.96	-0.277599	0.0040388	0.109248	G-BOX FACTOR 14-3-3C PROTEIN	8	20812503	20815627	-	2264	protein_coding	14-3-3 protein, Florigen receptor, Flowerin	-
Os07g0246300	356.599	363.131	375.657	479.518	510.448	440.038	365.129	476.668	-0.383494	0.00405141	0.109447	OsWD40-139	7	8143557	8145902	-	1413	protein_coding	Conserved hypothetical protein	-
Os12g0291400	286.553	196.259	166.645	242.671	426.768	371.915	216.485	347.118	-0.682221	0.00405509	0.109447	RuBisCO small subunit 5, Ribulose-1, 5-Bisphosphate Carboxylase/Oxygenase Small Subunit 5	12	11277247	11278306	+	943	protein_coding	Similar to Petunia ribulose 1,5-bisphosphate carboxylase small subunit mRNA (clone pSSU 51), partial cds. (Fragment)	-
Os09g0546700	52.0041	53.5251	45.1918	109.687	73.2199	87.4553	50.2403	90.1208	-0.845791	0.00408044	0.11001	SMALL AUXIN-UP RNA 51	9	21599713	21600187	+	475	protein_coding	Similar to SAUR55 - auxin-responsive SAUR family member	Auxin_inducible
Os05g0209400	94.4563	87.1094	130.868	166.958	166.314	158.34	104.145	163.871	-0.65029	0.00410379	0.110518	-	5	6766494	6768972	+	1031	protein_coding	Similar to Nudix hydrolase 15, mitochondrial precursor (EC 3.6.1.-) (AtNUDT15)	NUDIX
Os07g0419800	2357.16	2379.24	2699.27	1958.84	2020.87	2157.84	2478.56	2045.85	0.276968	0.0041261	0.110997	-	7	13436748	13440194	-	1558	protein_coding	Hypothetical conserved gene	-
Os11g0439300	549.757	581.429	724.952	405.746	510.448	463.053	618.713	459.749	0.429896	0.00413317	0.111007	-	11	14379808	14383367	+	3560	protein_coding	Hypothetical protein	-
Os07g0671500	1428.52	1963.64	1856.63	1173.56	1328.42	1498.71	1749.6	1333.56	0.391744	0.00413552	0.111007	GH3-11	7	28393569	28400306	-	3940	protein_coding	Similar to Indole-3-acetic acid-amido synthetase GH3.17 (EC 6.3.2.-) (Auxin- responsive GH3-like protein 17) (AtGH3-17)	-
Os02g0601800	4022.35	3884.24	3887.44	3525.52	3272.93	3207.31	3931.34	3335.25	0.237204	0.00416265	0.111613	-	2	23549175	23554380	-	3469	protein_coding	Bromodomain containing protein	Bromodomain
Os02g0221500	1005.06	1063.15	872.767	1192	1279.26	1194	980.327	1221.75	-0.318071	0.00418067	0.111954	RNA binding protein I	2	6784206	6788332	-	1925	protein_coding	Nucleotide-binding, alpha-beta plait domain containing protein	RRM_1
Os04g0250200	613.436	739.905	647.75	497.961	523	538.541	667.03	519.834	0.35945	0.00418451	0.111954	-	4	9687994	9689204	+	1211	protein_coding	Conserved hypothetical protein	-
Os07g0170100	496.692	509.013	479.222	579.498	630.738	692.278	494.975	634.171	-0.358157	0.00420518	0.112384	-	7	3718709	3722651	-	1383	protein_coding	Similar to Branched chain alpha-keto acid dehydrogenase E1 beta subunit	-
Os02g0782300	2237.24	2092.73	2226.64	1854.98	1871.29	1793.29	2185.53	1839.85	0.248587	0.0042208	0.112679	DnaJ domain protein C23	2	33170108	33175595	-	1780	protein_coding	Similar to Heat shock-like protein	-
Os06g0602600	378.887	403.012	344.588	447.485	529.276	506.32	375.496	494.36	-0.397291	0.0042263	0.112703	-	6	23821410	23823279	+	737	protein_coding	Alba, DNA/RNA-binding protein family protein	-
Os03g0114100	14.8583	13.6436	16.0054	37.8567	46.024	28.538	14.8358	37.4729	-1.33243	0.00424641	0.113003	-	3	793552	794489	+	558	protein_coding	Conserved hypothetical protein	-
Os01g0646800	1414.72	1477.71	1457.44	1326.93	1019.85	1106.54	1449.96	1151.1	0.33274	0.00424678	0.113003	-	1	26065944	26071738	-	3429	protein_coding	Conserved hypothetical protein	-
Os08g0536100	200.587	175.268	144.99	237.818	253.132	257.763	173.615	249.571	-0.525771	0.00425476	0.113007	-	8	26785706	26791061	+	3489	protein_coding	Hypothetical conserved gene	-
Os05g0129700	2470.72	2417.02	2310.43	2724.71	2939.26	2857.49	2399.39	2840.49	-0.243559	0.00425615	0.113007	KNOX PROTEIN 2	5	1724513	1730837	-	1784	protein_coding	KNOX class homeodomain protein (Knotted1-type homeobox protein OSH71)	KNOX2
Os03g0640800	99.7629	91.3075	47.0748	157.251	149.578	115.993	79.3817	140.941	-0.831912	0.00427338	0.113269	HOMEODOMAIN CONTAINING PROTEIN 4	3	24651848	24657650	-	3088	protein_coding	Class III homeodomain Leu zipper (HD-Zip III) family member, Control of plant type architecture and leaf developmen	START
Os05g0100800	676.053	644.4	597.85	721.218	855.627	872.712	639.434	816.519	-0.353204	0.00427982	0.113269	-	5	71163	73225	-	753	protein_coding	Nucleic acid-binding, OB-fold domain containing protein	-
Os01g0924200	863.904	983.392	708.947	1027.95	1126.54	1167.3	852.081	1107.26	-0.378797	0.00427987	0.113269	-	1	40460001	40461062	+	1062	protein_coding	Conserved hypothetical protein	-
Os11g0701600	16.9809	14.6932	72.4952	11.6482	6.276	9.20582	34.7231	9.04334	1.94341	0.00431318	0.114027	-	11	28748102	28748484	+	383	protein_coding	Glycoside hydrolase, family 18, catalytic domain domain containing protein	-
Os07g0661600	918.031	821.767	883.124	734.808	648.52	713.451	874.307	698.926	0.322557	0.00431952	0.114072	RING finger protein OsRFPHC-4, RING-HC protein 4	7	27915771	27921192	-	3488	protein_coding	Similar to RNA-binding protein-like protein	-
Os03g0319300	1456.11	1415.79	1335.98	2015.14	1729.04	1543.82	1402.63	1762.66	-0.329684	0.00433045	0.114237	calmodulin 1, calmodulin 1-1, calmodulin 3	3	11522676	11524356	+	851	protein_coding	Calmodulin, Ca<sup>2+</sup> sensor, Ca<sup>2+</sup> signalling, Thermotoleranc	-
Os12g0507600	80.6593	100.753	52.7238	123.277	141.21	133.484	78.0454	132.657	-0.768995	0.00434867	0.114594	-	12	19493189	19494900	+	586	protein_coding	Conserved hypothetical protein	-
Os02g0677800	1382.88	1467.22	1516.75	1255.09	1001.02	1226.22	1455.62	1160.78	0.326148	0.00435578	0.114658	-	2	27667933	27671383	-	3362	protein_coding	Similar to 40S ribosomal protein S13	-
Os03g0297600	223.936	448.141	380.365	409.629	519.862	783.415	350.814	570.969	-0.702788	0.00436943	0.114894	PYRABACTIN RESISTANCE 1 LIKE/REGULATORY COMPONENTS OF ABA RECEPTOR 4, pyrabactin resistance-like 4	3	10418661	10419833	-	1173	protein_coding	Streptomyces cyclase/dehydrase family protein	-
Os05g0130200	1124.99	1156.56	1604.31	878.469	914.203	1099.18	1295.29	963.949	0.426539	0.00439438	0.115427	-	5	1761969	1762756	+	619	protein_coding	Conserved hypothetical protein	-
Os12g0594950	35.0231	32.5348	62.1388	12.6189	26.15	8.28524	43.2322	15.6847	1.47658	0.00441871	0.115942	-	12	24974393	24975143	+	751	protein_coding	Hypothetical conserved gene	-
Os11g0701700	231.365	241.388	190.182	352.358	329.49	262.366	220.978	314.738	-0.510866	0.00443327	0.116199	-	11	28749399	28750242	+	844	protein_coding	Hypothetical gene	-
Os03g0128700	2262.71	2314.17	1910.3	2416.03	2720.64	2952.31	2162.39	2696.33	-0.318771	0.00444852	0.116474	CALCIUM-DEPENDENT PROTEIN KINASE 7	3	1625098	1629527	+	2820	protein_coding	Calcium-dependent protein kinase, isoform 11 (EC 2.7.1.-) (CDPK 11)	Pkinase
Os03g0321000	216.507	176.318	178.884	244.612	298.11	266.969	190.57	269.897	-0.502298	0.00445488	0.116516	-	3	11599823	11602775	+	1035	protein_coding	Similar to Steroid membrane binding protein-like	-
Os02g0540700	291.859	285.467	354.003	270.821	178.866	177.672	310.443	209.12	0.570624	0.00446537	0.116666	plant U-box-containing protein 45, U-box protein 45	2	20082159	20083676	+	1518	protein_coding	Similar to Arm repeat-containing protein	U-box
Os04g0108101	320.515	367.329	520.648	349.446	197.694	220.94	402.83	256.027	0.654469	0.0045359	0.118299	-	4	485272	485663	-	392	protein_coding	Hypothetical protein	-
Os07g0508900	1095.27	1302.44	1293.62	1047.37	927.801	982.261	1230.44	985.81	0.319868	0.00453753	0.118299	DNA BINDING WITH ONE FINGER 22	7	19363561	19364738	+	1178	protein_coding	Hypothetical conserved gene	-
Os02g0216300	20387.7	23727.3	24730.3	20314.5	17905.4	18730.2	22948.4	18983.4	0.273679	0.00455788	0.118703	-	2	6508874	6524586	-	5627	protein_coding	Similar to cDNA clone:J023088C01, full insert sequence	-
Os10g0479500	218.629	312.754	272.092	309.648	383.882	489.75	267.825	394.427	-0.558854	0.0045726	0.11896	LONELY GUY LIKE PHOSPHORIBOHYDROLASE 10	10	18000856	18005796	+	1347	protein_coding	Similar to carboxy-lyase	-
Os07g0217600	5.30654	1.04951	45.1918	0.970684	3.138	0	17.1826	1.36956	3.68913	0.0045856	0.119131	P-450 71Z2	7	6494465	6501972	+	1811	protein_coding	CytochromeP450 monooxygenase, Diterpenoid phytoalexin biosynthesis, Bacterial blight resistanc	p450
Os05g0552700	25.4714	41.9804	38.6014	65.0358	72.1739	68.1231	35.3511	68.4443	-0.950725	0.00458887	0.119131	-	5	27485811	27487593	-	1783	protein_coding	UDP-glucuronosyl/UDP-glucosyltransferase family protein	UDPGT
Os03g0826900	22.2875	20.9902	52.7238	36.886	76.3579	132.564	32.0005	81.9359	-1.35142	0.00460878	0.119318	endosperm-specific gene 58	3	34739011	34740504	-	1285	protein_coding	Conserved hypothetical protein	-
Os01g0810300	293.982	282.319	230.667	351.388	413.17	344.298	268.989	369.618	-0.459143	0.00461057	0.119318	CALMODULIN 61	1	34421011	34423534	+	789	protein_coding	Similar to Calmodulin-like protein	-
Os09g0526700	1489.01	1783.12	1886.76	1181.32	1363.98	1494.1	1719.63	1346.47	0.353077	0.00461069	0.119318	UDP-glucose epimerase 3	9	20600616	20603003	-	1430	protein_coding	Similar to UDP-glucose 4-epimerase (EC 5.1.3.2) (Galactowaldenase) (UDP-galactose 4-epimerase)	-
Os01g0581800	13.797	2.09902	39.5429	1.94137	3.138	2.76175	18.4796	2.6137	2.83008	0.00463175	0.119737	-	1	22552874	22554531	-	1658	protein_coding	Hypothetical conserved gene	-
Os09g0567400	1543.14	1385.35	1670.21	1128.91	1260.43	1309.99	1532.9	1233.11	0.314246	0.00465121	0.120113	HISTIDINE CONTAINING PHOSPHOTRANSMITTER 2	9	22654004	22657046	+	1004	protein_coding	Histidine phosphotransfer protein, Cytokinin signaling and stress respons	Hpt
Os12g0124500	1287.37	1194.34	1031.88	1410.4	1476.95	1467.41	1171.2	1451.59	-0.310279	0.00465715	0.12014	MIF2	12	1180372	1181071	+	700	protein_coding	ZF-HD homeobox protein Cys/His-rich dimerisation region domain containing protein	ZF-HD_dimer
Os11g0671950	7.42915	5.24756	19.7714	0.970684	1.046	0.920582	10.816	0.979088	3.47469	0.00466303	0.120165	RECEPTOR-LIKE CYTOPLASMIC KINASE 351	11	27149392	27150408	+	627	protein_coding	Similar to Protein kinase domain containing protein, expressed	-
Os03g0376600	73.2302	93.4065	65.9048	132.984	106.692	141.77	77.5138	127.148	-0.717522	0.00467182	0.120174	-	3	14866657	14868757	-	1171	protein_coding	Similar to 29 kDa ribonucleoprotein, chloroplast precursor (RNA-binding protein cp29)	RRM_1
Os03g0401100	1247.04	1150.26	1298.32	1324.98	1619.21	1734.38	1231.87	1559.52	-0.34012	0.00467318	0.120174	-	3	16282782	16290478	+	3802	protein_coding	Similar to Protein kinase domain containing protein, expressed	Pkinase_Tyr
Os11g0163800	539.144	482.775	547.951	811.492	683.038	587.331	523.29	693.954	-0.406628	0.00467931	0.120205	-	11	3110576	3112429	+	1854	protein_coding	Protein of unknown function DUF793 family protein	-
Os03g0218500	1633.35	1515.49	1809.56	1413.32	1312.73	1322.88	1652.8	1349.64	0.292685	0.00469938	0.120594	-	3	6244085	6247317	-	2225	protein_coding	Similar to 70kD heat shock protein	HSP70
Os07g0681400	512.611	569.885	504.642	683.362	747.889	611.267	529.046	680.839	-0.363511	0.00472993	0.121251	CALMODULIN-LIKE PROTEIN 24	7	28889240	28892030	+	851	protein_coding	Similar to Calcium-binding protein CAST	-
Os10g0501500	8629.49	9514.87	10610.7	8081.92	7739.35	8112.17	9585.01	7977.81	0.264858	0.00473786	0.121328	-	10	19129876	19133349	+	1334	protein_coding	Protein of unknown function DUF607 family protein	-
Os09g0272300	474.404	370.477	432.147	367.889	283.466	263.286	425.676	304.881	0.481652	0.00475112	0.12154	-	9	5430895	5433234	+	1843	protein_coding	Similar to 3-glucanase	Glyco_hydro_17
Os03g0717700	2166.13	2279.54	2027.98	1927.78	1768.78	1539.21	2157.88	1745.26	0.306227	0.00479093	0.122378	HISTIDINE KINASE 4	3	29052532	29058566	+	3579	protein_coding	Histidine kinase, Cytokinin signalin	HATPase_c
Os06g0120200	344.925	353.685	388.838	214.521	264.638	303.792	362.483	260.984	0.473874	0.0047965	0.122378	-	6	1090058	1092625	+	2568	protein_coding	Protein of unknown function DUF594 family protein	-
Os03g0178100	479.711	426.102	352.12	582.41	602.496	502.638	419.311	562.515	-0.424614	0.00479884	0.122378	HEAVY METAL ATPASE 8	3	4120367	4126939	-	2715	protein_coding	Similar to Copper-translocating P-type ATPase family protein, expressed	E1-E2_ATPase
Os01g0881900	7480.09	7460.98	7689.2	6420.1	6702.76	6469.85	7543.42	6530.91	0.208017	0.00485948	0.123796	-	1	38275062	38279030	-	2216	protein_coding	Leucine-rich repeat, cysteine-containing containing protein	-
Os12g0160100	152.828	147.981	167.586	99.0098	109.83	103.105	156.132	103.982	0.587928	0.00489045	0.124422	-	12	2996185	2996805	+	621	protein_coding	Conserved hypothetical protein	-
Os07g0232800	711.076	940.362	1214.53	656.182	515.678	802.748	955.323	658.203	0.537329	0.00489423	0.124422	ZINC TRANSPORTER 8	7	7394486	7397577	+	1244	protein_coding	Similar to Zinc transporter protein ZIP1	-
Os03g0633100	90.2111	92.357	63.0803	156.28	138.072	110.47	81.8828	134.941	-0.722909	0.00490118	0.12447	F-box protein 156	3	24189817	24190437	+	621	protein_coding	Similar to Leucine Rich Repeat family protein, expressed	F-box
Os03g0811800	310.963	283.368	264.561	368.86	359.824	421.627	286.297	383.437	-0.423167	0.00490807	0.124516	-	3	34001075	34002388	-	546	protein_coding	Ribosomal protein L36 family protein	-
Os01g0566500	409.665	294.913	570.547	364.007	220.706	195.163	425.041	259.959	0.710306	0.0049215	0.124727	carotenoid cleavage dioxygenase 8a, CATOTENOID DIOXYGENASE 8a, D10like	1	21665759	21668304	-	1787	protein_coding	Similar to Dioxygenase RAMOSUS1	RPE65
Os05g0463600	1264.02	1350.72	1288.91	1078.43	1044.95	1112.06	1301.22	1078.48	0.270561	0.0049354	0.12495	-	5	22767271	22769264	+	1994	protein_coding	Conserved hypothetical protein	-
Os02g0699300	819.329	796.579	1017.76	686.274	673.624	699.642	877.889	686.513	0.355475	0.00495693	0.125366	ADP-RIBOSYLATION FACTOR B1D	2	28755172	28758544	+	2129	protein_coding	Similar to ADP-ribosylation factor-like protein	Arf
Os04g0604300	24.4101	14.6932	15.0639	267.909	30.334	50.632	18.0557	116.292	-2.68826	0.00496358	0.125405	XYLOGLUCAN ENDOTRANSGLUCOSYDASE/HYDROLASE 9	4	30482211	30483492	-	1070	protein_coding	Similar to Xyloglucan endotransglucosylase/hydrolase protein 24 precursor (EC 2.4.1.207) (At-XTH24) (XTH-24) (Meristem protein 5) (MERI-5 protein) (MERI5 protein) (Endo-xyloglucan transferase) (Xyloglucan endo-1,4-beta-D-glucanase)	-
Os10g0468500	628.294	602.419	626.095	791.108	781.361	730.942	618.936	767.804	-0.310581	0.00497792	0.125627	-	10	17312261	17316877	+	4031	protein_coding	Serine/threonine protein kinase-related domain containing protein	Pkinase
novel.1135	1193.97	1296.15	1168.4	987.186	817.971	1075.24	1219.5	960.132	0.344046	0.00498265	0.125627	-	6	26554474	26561315	+	2172	-	-	-
Os06g0230100	87.0272	101.803	86.6177	62.1238	43.932	52.4732	91.8158	52.843	0.794703	0.00501086	0.126209	CELLULOSE SYNTHASE LIKE A3	6	6757996	6762787	+	1857	protein_coding	Similar to Cellulose synthase-like A1	-
Os05g0518600	1548.45	1825.1	1987.5	1337.6	1433.02	1517.12	1787.02	1429.25	0.322584	0.00504911	0.126979	TREHALOSE-6-PHOSPHATE SYNTHASE 1	5	25714880	25722087	+	2790	protein_coding	Similar to SL-TPS/P	-
Os04g0607600	19.1035	36.7329	29.1864	8.73616	13.598	4.60291	28.3409	8.97902	1.67045	0.0050518	0.126979	HIGH-AFFINITY K+ TRANSPORTER 7	4	30734729	30739334	-	1723	protein_coding	High-affinity K+ transporter (HKT) family protein, Na+ exclusion from leaf blade upon salt stres	-
Os07g0615200	2014.36	2238.61	1838.74	3159.58	2438.22	2266.47	2030.57	2621.42	-0.368635	0.00507328	0.127388	TIFY GENE 10B	7	25348060	25350242	+	1321	protein_coding	Tify domain containing protein	Zim
Os06g0219500	561.431	546.795	779.559	510.58	458.148	407.818	629.262	458.848	0.457035	0.00507994	0.127425	-	6	6152338	6153502	-	930	protein_coding	Similar to 26.2 kDa heat shock protein, mitochondrial	-
Os03g0175800	943.502	889.985	837.932	975.537	1383.86	1119.43	890.473	1159.61	-0.380765	0.00509453	0.12766	BIG GRAIN1	3	4038341	4039509	-	1169	protein_coding	Positive regulator of auxin response and transport, Regulation of grain siz	-
Os07g0655900	429.829	458.636	403.902	547.466	604.588	515.526	430.789	555.86	-0.367603	0.00510563	0.127745	-	7	27579597	27584114	+	1142	protein_coding	SNARE associated Golgi protein domain containing protein	-
Os01g0749400	827.82	810.223	670.345	1059.02	880.731	1009.88	769.463	983.209	-0.354832	0.00510893	0.127745	TREHALOSE-6-PHOSPHATE SYNTHASE 2	1	31373447	31377544	-	3431	protein_coding	HAD-superfamily hydrolase subfamily IIB protein	-
Os11g0155425	135.847	117.545	95.0911	185.401	222.798	142.69	116.161	183.63	-0.660967	0.00512197	0.127745	-	11	2596655	2602434	-	1687	protein_coding	Hypothetical protein	-
Os05g0314100	512.611	519.508	389.78	599.883	694.544	595.617	473.966	630.014	-0.411376	0.00512344	0.127745	-	5	14449684	14452183	-	693	protein_coding	Similar to Small nuclear ribonucleoprotein-like protein	LSM
Os06g0151900	2276.5	2159.89	2121.19	1611.34	1894.3	1894.56	2185.86	1800.07	0.280087	0.00512396	0.127745	6-phosphofructokinase plastid isozyme, PFK plastid isozyme, phosphofructokinase 6	6	2679054	2680272	-	759	protein_coding	Phosphofructokinase family protein	-
Os01g0117900	1140.91	1116.68	763.554	1391.96	1277.17	1331.16	1007.05	1333.43	-0.405952	0.00513049	0.127777	USUALLY MULTIPLE ACIDS MOVE IN AND OUT TRANSPORTER 1	1	1010259	1012400	+	1503	protein_coding	Similar to nodulin-like protein	DUF6
Os07g0685300	3315.52	3767.75	3379.03	2966.41	2998.88	2836.31	3487.43	2933.87	0.249389	0.00513888	0.127856	-	7	29092003	29094140	-	1520	protein_coding	Similar to Phosphate starvation regulator protein (Regulatory protein of P- starvation acclimation response Psr1)	Myb_DNA-binding
Os06g0184800	158.135	130.139	124.278	187.342	202.924	210.813	137.517	200.36	-0.544638	0.0051477	0.127946	rare cold-inducible 2-8	6	4264424	4265115	-	577	protein_coding	Similar to Low-temperature induced protein lt101.1 (Blt101) (Blt101.1)	-
Os02g0203300	39.2684	33.5844	20.7129	70.8599	59.622	57.9967	31.1885	62.8262	-1.01628	0.00517334	0.128453	-	2	5775768	5777385	+	1518	protein_coding	Similar to UDP-glycosyltransferase UGT75E3	UDPGT
Os04g0136700	2393.25	1909.06	2297.25	2054.94	1470.67	1511.6	2199.85	1679.07	0.389716	0.00521415	0.129331	cystathionine b-synthase domain containing protein OsCBSX5, CBS domain containing protein OsCBSX5	4	2426978	2429504	-	962	protein_coding	Cystathionine beta-synthase, core domain containing protein	CBS
Os01g0221400	98.7016	119.644	179.826	53.3876	89.9559	81.0112	132.724	74.7849	0.831117	0.00522203	0.129331	-	1	6649853	6650092	+	240	protein_coding	Conserved hypothetical protein	-
Os06g0563900	608.129	583.528	856.762	497.961	513.586	502.638	682.806	504.728	0.437217	0.00522455	0.129331	DGAT1-2	6	21677541	21684368	+	1994	protein_coding	Similar to Diacylglycerol acyltransferase	MBOAT
Os08g0425500	111.437	68.2182	121.453	52.4169	54.392	61.679	100.37	56.1626	0.838404	0.00525394	0.129773	-	8	20450032	20452270	-	1690	protein_coding	Endonuclease/exonuclease/phosphatase domain containing protein	Exo_endo_phos
Os11g0444900	10.6131	10.4951	16.0054	29.1205	38.702	30.3792	12.3712	32.7339	-1.39581	0.00525827	0.129773	-	11	14713272	14714398	+	1035	protein_coding	Octicosapeptide/Phox/Bem1p domain containing protein	-
Os10g0577900	843.739	912.025	844.522	695.01	676.762	734.625	866.762	702.132	0.30333	0.00525828	0.129773	glycerol-3-phosphate acyltransferase	10	23044693	23050709	+	2016	protein_coding	Similar to Glycerol-3-phosphate acyltransferase (Fragment)	Acyltransferase
Os02g0815000	672.869	670.638	521.589	829.935	897.467	719.895	621.698	815.766	-0.392362	0.00527237	0.129844	-	2	34918065	34919918	+	638	protein_coding	Similar to 60S ribosomal protein L37 (G1.16)	-
Os12g0137200	248.346	210.952	217.486	314.502	313.8	290.904	225.594	306.402	-0.44188	0.00527329	0.129844	-	12	1802714	1807513	+	1665	protein_coding	Similar to Saccharopine dehydrogenase family protein, expressed	Saccharop_dh
Os11g0138400	19.1035	12.5941	15.0639	42.7101	32.426	37.7439	15.5872	37.6266	-1.27355	0.00527706	0.129844	-	11	1781776	1786597	-	894	protein_coding	Similar to Phosphoglycerate mutase family protein, expressed	-
Os02g0715400	105.069	87.1094	85.6762	182.489	110.876	156.499	92.6183	149.954	-0.69784	0.0052907	0.130049	-	2	29677904	29678513	+	610	protein_coding	Conserved hypothetical protein	-
Os12g0133100	671.807	622.36	529.121	709.57	847.259	796.304	607.763	784.378	-0.368725	0.00531446	0.130502	ZINC-INDUCED FACILITATOR-LIKE 12	12	1606119	1620843	-	2985	protein_coding	Major facilitator superfamily protein	MFS_1
Os01g0853400	6100.39	5675.76	5930.49	5179.57	5130.63	4906.7	5902.21	5072.3	0.218671	0.00532594	0.130528	coronatine insensitive 1a, CORONATINE INSENSITIVE1	1	36747521	36750925	+	2162	protein_coding	Component of the SCF E3 ubiquitin ligase complex, Jasmonate-regulated defense responses, Promoting leaf senescenc	-
Os04g0467100	839.494	947.709	954.677	735.779	751.027	733.704	913.96	740.17	0.304746	0.00532781	0.130528	-	4	23331134	23336945	-	2639	protein_coding	Similar to OSIGBa0115M15.9 protein	-
novel.614	469.098	468.082	531.004	368.86	352.502	406.897	489.395	376.086	0.379836	0.005332	0.130528	-	2	4953277	4959672	-	5316	-	PF00847:AP2 domain	AP2
Os05g0506000	592.209	660.143	583.728	480.489	468.608	499.876	612.027	482.991	0.340892	0.00534193	0.130528	-	5	24997324	24999559	+	1274	protein_coding	Similar to MS5-like protein (Fragment)	-
Os04g0527400	1072.98	1122.98	981.981	1240.53	1258.34	1406.65	1059.31	1301.84	-0.298159	0.00534283	0.130528	-	4	26364147	26368378	+	2713	protein_coding	BRO1 domain containing protein	-
Os01g0846700	896.805	909.926	918.901	781.401	725.923	717.133	908.544	741.486	0.293238	0.00534975	0.130528	-	1	36379625	36385146	-	1893	protein_coding	Hypothetical protein	-
Os02g0236000	1428.52	1447.28	1652.33	1076.49	1308.55	1251.99	1509.37	1212.34	0.31671	0.0053528	0.130528	-	2	7706619	7710902	+	1763	protein_coding	Similar to Aspartate aminotransferase (EC 2.6.1.1) (Fragment)	Aminotran_1_2
Os05g0460600	92.3337	94.456	90.3837	125.218	131.796	179.514	92.3911	145.509	-0.657212	0.00538072	0.131079	RIBA3	5	22625667	22629028	-	2595	protein_coding	Similar to GTP cyclohydrolase II/3,4-dihydroxy-2-butanone-4-phosphate synthase- like protein (Fragment)	GTP_cyclohydro2
Os01g0846000	943.502	1053.71	1009.28	800.814	782.407	860.744	1002.17	814.655	0.298534	0.00539723	0.131351	-	1	36325343	36336541	-	2872	protein_coding	Nucleic acid-binding, OB-fold domain containing protein	-
Os07g0589600	110.376	106.001	160.996	91.2443	59.622	70.8848	125.791	73.917	0.76798	0.00543378	0.132109	-	7	24034795	24035858	-	1064	protein_coding	Conserved hypothetical protein	-
Os03g0153100	19.1035	13.6436	18.8299	39.798	41.84	37.7439	17.1924	39.794	-1.20846	0.00544371	0.132219	-	3	2934839	2943217	+	1237	protein_coding	Similar to FAD binding domain containing protein, expressed	FAD_binding_3
Os02g0666800	534.899	546.795	503.701	620.267	708.142	669.263	528.465	665.891	-0.333609	0.00545473	0.132356	-	2	27079298	27082610	-	800	protein_coding	Protein of unknown function DUF788 family protein	-
Os02g0705100	400.113	315.903	294.688	517.375	578.438	360.868	336.901	485.56	-0.527114	0.00547619	0.132745	NYC3-LIKE 1	2	29099105	29101290	-	1539	protein_coding	Alpha/beta hydrolase fold-1 domain containing protein	-
Os05g0166300	1.06131	4.19804	1.88299	15.5309	13.598	11.9676	2.38078	13.6988	-2.52846	0.00550653	0.133348	-	5	3956610	3959179	-	2570	protein_coding	Serine/threonine protein kinase-related domain containing protein	Pkinase
Os11g0454200	47.7588	30.4358	16.0054	69.8893	74.2659	57.9967	31.4	67.384	-1.10806	0.00555775	0.134456	RESPONSIVE TO ABA GENE 16B	11	15336192	15337158	-	872	protein_coding	Dehydri	-
Os03g0238800	1465.67	1437.83	1510.16	1312.36	1155.83	1182.95	1471.22	1217.05	0.273632	0.00556427	0.134481	-	3	7329417	7335053	-	2534	protein_coding	Conserved hypothetical protein	-
Os03g0186500	1698.09	1677.12	1929.13	1508.44	1275.07	1511.6	1768.11	1431.7	0.304379	0.00558702	0.134898	-	3	4513398	4518521	+	3999	protein_coding	Myoactive tetradecapeptides family protein	-
Os04g0348000	473.343	476.478	433.088	517.375	642.244	633.361	460.97	597.66	-0.375026	0.00560617	0.135168	-	4	16562032	16566396	+	1757	protein_coding	Similar to OSIGBa0130K07.6 protein	-
Os05g0105100	278.062	264.477	192.065	329.062	392.25	318.521	244.868	346.611	-0.502493	0.00560925	0.135168	small GTP-binding protein OsRab11A2	5	284991	287174	+	873	protein_coding	Similar to Small GTPase rab11-related	Ras
novel.463	28.6553	19.9407	146.873	8.73616	27.196	21.1734	65.1565	19.0352	1.78108	0.00562886	0.135507	-	12	25480542	25483185	+	2644	-	-	-
novel.186	163.441	162.674	205.246	244.612	289.742	228.304	177.121	254.22	-0.518248	0.00565073	0.135796	-	10	8815255	8827799	+	1829	-	PF00201:UDP-glucoronosyl and UDP-glucosyl transferase	UDPGT
Os12g0580700	739.731	836.46	940.555	583.381	607.726	739.227	838.915	643.445	0.382694	0.00565195	0.135796	RING finger protein OsRFPH2-18, RING-H2 protein 18	12	24060616	24064631	+	1247	protein_coding	Similar to RING-H2 finger protein ATL2N	-
Os01g0106200	633.6	538.399	429.322	745.485	666.302	718.975	533.774	710.254	-0.413619	0.0056967	0.136737	-	1	319754	322205	+	942	protein_coding	Similar to RER1A protein (AtRER1A)	-
Os09g0563700	335.373	320.101	423.673	260.143	247.902	279.857	359.716	262.634	0.454525	0.00571217	0.136975	-	9	22400187	22404363	+	2653	protein_coding	Kelch related domain containing protein	-
Os03g0751000	274.879	291.764	263.619	347.505	377.606	369.153	276.754	364.755	-0.398712	0.0057195	0.137016	-	3	30949749	30950760	+	574	protein_coding	Protein of unknown function DUF423 family protein	-
Os09g0242600	290.798	287.566	297.513	379.537	372.376	390.327	291.959	380.747	-0.383096	0.00573381	0.137107	-	9	3196606	3197528	-	923	protein_coding	Hypothetical protein	-
Os01g0588900	1008.24	1247.87	974.449	1104.64	1506.24	1798.82	1076.85	1469.9	-0.449279	0.00573445	0.137107	LONELY GUY 1	1	22955070	22959148	-	1697	protein_coding	Cytokinin-activating enzyme, Bioactive cytokinin synthesi	-
Os02g0184200	52.0041	66.1192	51.7823	87.3616	104.6	94.82	56.6352	95.5938	-0.755713	0.00579756	0.13848	-	2	4693892	4695523	-	1208	protein_coding	Similar to Vacuolar proton pyrophosphatase	-
Os12g0292400	4109.38	3891.59	3371.5	3058.63	3255.15	3121.69	3790.82	3145.16	0.269206	0.00581234	0.138698	nuclear encoded small subunit of ribulose-1, 5-bisphosphate carboxylase/oxygenase, RuBisCO small subunit 4, Ribulose-1, 5-Bisphosphate Carboxylase/Oxygenase Small Subunit 4	12	11320409	11322505	+	1994	protein_coding	Similar to Petunia ribulose 1,5-bisphosphate carboxylase small subunit mRNA (clone pSSU 51), partial cds. (Fragment)	-
Os06g0652600	14.8583	10.4951	18.8299	3.88274	3.138	1.84116	14.7278	2.95397	2.32651	0.0058301	0.138962	-	6	26714868	26717211	+	1885	protein_coding	Similar to Lustrin A	-
Os02g0201300	679.237	438.696	529.121	489.225	331.582	294.586	549.018	371.798	0.562237	0.00583665	0.138962	-	2	5654435	5655345	-	812	protein_coding	Conserved hypothetical protein	-
Os02g0649300	356.599	244.536	366.242	278.586	180.958	173.99	322.459	211.178	0.611123	0.0058404	0.138962	HOMEOBOX GENE 24	2	26143311	26144729	+	1332	protein_coding	HD-ZIP I protein, Transcription activator, Stress response, Panicle developmen	Homeobox
Os01g0924800	1137.72	1083.1	1184.4	1242.48	1496.82	1456.36	1135.07	1398.55	-0.300793	0.00586233	0.139348	-	1	40496253	40498071	-	752	protein_coding	Similar to 60S ribosomal protein l7a (Fragment)	-
novel.885	13.797	6.29707	17.8884	0.970684	0	3.68233	12.6608	1.551	2.9935	0.00587298	0.139466	-	4	34023221	34024156	+	861	-	PF03492:SAM dependent carboxyl methyltransferase	-
Os02g0318400	7.42915	7.34658	9.41496	22.3257	27.196	23.9351	8.06356	24.4856	-1.5975	0.0058909	0.139756	-	2	12656300	12657291	-	992	protein_coding	Conserved hypothetical protein	-
Os10g0102400	434.075	490.122	632.686	384.391	360.87	402.294	518.961	382.518	0.440945	0.00591391	0.140166	-	10	186845	188331	-	1487	protein_coding	Similar to CF9	-
Os03g0319400	636.784	669.588	477.339	795.961	811.695	732.783	594.57	780.147	-0.392845	0.0059393	0.140632	CIPK-LIKE PROTEIN 1	3	11526273	11531969	-	2398	protein_coding	Serine/threonine protein kinase, Cold stress tolerance, Abiotic stresse	Pkinase
Os10g0394200	93.395	82.9114	117.687	72.8013	47.07	46.0291	97.9978	55.3001	0.826936	0.00596074	0.141004	Subtilisin 60, SUBTILISIN 60	10	13161347	13163933	+	1726	protein_coding	Similar to subtilase family protein	Peptidase_S8
Os01g0892600	4641.1	4346.03	4738.55	3583.77	3938.19	4075.42	4575.22	3865.79	0.243119	0.00601958	0.142258	-	1	38812119	38815213	-	1456	protein_coding	Pectinacetylesterase family protein	-
Os07g0103500	13.797	11.5446	9.41496	43.6808	28.242	23.0146	11.5855	31.6458	-1.4533	0.00602813	0.142323	GIBBERELLIN 2-OXIDASE 5	7	213778	219543	+	1729	protein_coding	2OG-Fe(II) oxygenase domain containing protein	2OG-FeII_Oxy
Os03g0267500	120.989	102.852	92.2667	198.99	152.716	139.008	105.369	163.571	-0.635979	0.00604625	0.142532	-	3	8851332	8854426	+	1727	protein_coding	Protein of unknown function DUF620 family protein	-
Os02g0469300	923.337	1029.57	1093.08	716.365	823.201	877.315	1015.33	805.627	0.334024	0.0060486	0.142532	-	2	15865332	15876409	+	3551	protein_coding	Similar to OSIGBa0148D14.7 protein	-
Os05g0327000	314.147	349.487	436.854	266.938	247.902	284.46	366.83	266.433	0.462059	0.00608527	0.143258	OsSTA146	5	15164489	15166464	-	1859	protein_coding	Similar to cDNA clone:J033051A05, full insert sequence	-
Os02g0133400	37.1458	49.327	42.3673	17.4723	19.874	21.1734	42.9467	19.5066	1.13806	0.00609549	0.143361	SMC3 homolog, chromosome segregation protein sudA	2	1766344	1773708	-	1272	protein_coding	Similar to SMC3 protein	-
Os09g0505400	20.1648	32.5348	9.41496	8.73616	3.138	1.84116	20.7049	4.57177	2.17696	0.00612498	0.143916	PIN PROTEIN 5C	9	19550069	19552454	-	1245	protein_coding	Hypothetical conserved gene	-
Os09g0474800	4374.71	4255.77	3751.86	3675.98	3461.21	2687.18	4127.45	3274.79	0.333914	0.00616549	0.14472	-	9	18174555	18178935	-	3671	protein_coding	Phosphatidylinositol 3- and 4-kinase, catalytic domain containing protein	PI3_PI4_kinase
Os02g0219800	817.207	872.144	952.794	793.049	657.934	607.584	880.715	686.189	0.360648	0.00617099	0.14472	TETRASPANIN 2	2	6677118	6680011	+	1147	protein_coding	Tetraspanin domain containing protein	Tetraspannin
novel.1407	131.602	128.04	144.99	96.0977	88.9099	78.2495	134.878	87.7524	0.621905	0.00621432	0.145597	-	8	3048362	3052293	-	3383	-	PF00664:ABC transporter transmembrane region	ABC_membrane
Os10g0100700	32.9005	16.7922	16.9469	63.0945	77.4039	25.7763	22.2132	55.4249	-1.31966	0.00624172	0.146053	PDX12	10	81102	82243	-	1142	protein_coding	Vitamin B6 biosynthesis protein family protein	-
Os11g0151300	1309.65	1223.73	1236.18	1423.99	1731.13	1473.85	1256.52	1542.99	-0.295969	0.00624571	0.146053	-	11	2382462	2383247	-	786	protein_coding	Similar to 60S ribosomal protein L26-1	KOW
Os08g0267800	31.8392	18.8912	44.2503	16.5016	8.36799	7.36466	31.6603	10.7448	1.56218	0.00626817	0.146195	F-box protein 431	8	10217767	10220568	-	1800	protein_coding	Cyclin-like F-box domain containing protein	-
Os06g0259000	1551.63	1522.84	1941.37	1376.43	1290.76	1359.7	1671.95	1342.3	0.317239	0.00626909	0.146195	-	6	8319050	8321692	-	2436	protein_coding	Hypothetical conserved gene	PIP5K
Os04g0629500	1849.86	1790.47	1718.23	1981.17	2211.24	2200.19	1786.19	2130.87	-0.254709	0.00626969	0.146195	Thioredoxin 15	4	32019411	32022508	-	2314	protein_coding	Similar to Thioredoxin h	-
Os02g0769200	29.7166	41.9804	42.3673	16.5016	16.736	15.6499	38.0215	16.2958	1.22452	0.00629135	0.146467	lysin motif-containing protein 5	2	32426373	32429398	-	2557	protein_coding	Similar to erwinia induced protein 1	LysM
Os05g0361000	976.403	879.49	720.245	767.811	615.048	495.273	858.713	626.044	0.455723	0.00629331	0.146467	-	5	17202440	17204121	+	1644	protein_coding	Similar to cDNA, clone: J075083L18, full insert sequence	p450
Os01g0102500	395.868	444.993	485.812	326.15	326.352	359.027	442.224	337.176	0.391633	0.00631582	0.146852	-	1	141959	144554	+	1770	protein_coding	Conserved hypothetical protein	-
Os03g0727000	9163.33	9868.55	9272.8	7352.93	8641	7950.15	9434.89	7981.36	0.241426	0.00635278	0.147499	HOMEOBOX 1	3	29596367	29606861	-	2514	protein_coding	Similar to Homeobox protein	KNOX1
Os12g0255850	42.4523	89.2085	63.0803	106.775	105.646	128.881	64.9137	113.768	-0.810241	0.00635903	0.147499	-	12	8784618	8788698	-	806	protein_coding	Conserved hypothetical protein	-
Os04g0517500	232.426	199.407	244.789	133.954	166.314	171.228	225.541	157.166	0.521824	0.00636172	0.147499	-	4	25867807	25869187	+	1225	protein_coding	Similar to Phosphoenolpyruvate carboxylase kinase	Pkinase
Os01g0734399	112.499	131.189	105.448	80.5668	59.622	75.4877	116.378	71.8922	0.691911	0.00637154	0.147587	-	1	30630662	30633179	-	1560	protein_coding	Hypothetical protein	Ferric_reduct
Os02g0766000	329.005	280.219	300.337	380.508	376.56	451.085	303.187	402.718	-0.410571	0.00639165	0.147913	-	2	32261594	32267607	-	1182	protein_coding	Similar to defective chloroplasts and leaves protein-related / DCL protein-related	-
Os08g0175200	2188.42	2161.99	2610.77	1972.43	1868.15	1891.8	2320.39	1910.79	0.280546	0.00640174	0.148007	-	8	4385769	4388881	-	2090	protein_coding	Protein of unknown function DUF292, eukaryotic domain containing protein	-
Os07g0480900	22.2875	14.6932	35.7769	66.9772	48.116	46.9497	24.2525	54.0143	-1.14787	0.00642081	0.14819	endosperm-specific gene 106	7	17496502	17498002	+	1415	protein_coding	Similar to Cysteine protease (Fragment)	Peptidase_C1
Os09g0541700	391.622	322.2	341.763	445.544	452.918	473.179	351.862	457.214	-0.378477	0.00642176	0.14819	-	9	21336572	21338480	+	944	protein_coding	Similar to mRNA, clone: RTFL01-25-P14	-
Os04g0658000	1439.13	1567.97	1824.62	1285.19	1302.27	1333	1610.57	1306.82	0.301994	0.00643173	0.148281	-	4	33557486	33563976	+	3698	protein_coding	Similar to OSIGBa0132E09-OSIGBa0108L24.1 protein	Aldose_epim
Os01g0510100	1170.62	1176.5	1060.13	1377.4	1358.75	1356.94	1135.75	1364.36	-0.265051	0.0064587	0.148692	MITOGEN-ACTIVATED PROTEIN KINASE KINASE 6	1	17904834	17910037	+	1580	protein_coding	MAP kinase kinase 1	Pkinase
Os05g0459900	3292.17	3074.02	2813.19	3488.64	4009.32	3558.05	3059.79	3685.33	-0.268419	0.00646168	0.148692	-	5	22596427	22598350	+	1107	protein_coding	Similar to 60S ribosomal protein L36-1	-
novel.909	99.7629	87.1094	121.453	33.9739	57.53	76.4083	102.775	55.9707	0.876267	0.00651498	0.149777	-	4	6003952	6004837	-	785	-	-	-
Os06g0566100	514.734	620.261	560.19	692.098	701.866	737.386	565.062	710.45	-0.330499	0.00652893	0.149957	-	6	21820173	21822445	+	1266	protein_coding	RNA recognition motif domain domain containing protein	RRM_1
Os04g0359100	142.215	94.456	84.7347	81.5375	47.07	46.0291	107.135	58.2122	0.877994	0.00653915	0.150051	-	4	17180207	17183428	+	1157	protein_coding	Alcohol dehydrogenase superfamily, zinc-containing protein	ADH_N
Os01g0232800	3315.52	3315.41	3110.7	2607.26	2888	2781.08	3247.21	2758.78	0.235139	0.00657579	0.150751	-	1	7352223	7357332	-	1679	protein_coding	Similar to KOB1	-
Os02g0571900	2.12261	1.04951	24.4789	0.970684	0	0	9.21701	0.323561	4.72553	0.00663482	0.151962	P-450 76M6	2	21904598	21906238	-	1641	protein_coding	Cytochrome P450 family protein	p450
Os04g0415100	25.4714	39.8814	45.1918	19.4137	9.41399	14.7293	36.8482	14.519	1.34151	0.0066461	0.152079	OVATE family protein 10, ovate family protein 14, OVATE-domain containing protein 14	4	20519136	20520509	+	1204	protein_coding	Protein of unknown function DUF623, plant domain containing protein	-
Os01g0110100	3837.69	4158.16	5369.35	2969.32	3475.86	3910.63	4455.07	3451.94	0.368171	0.0066585	0.152137	PHOSPHATE TRANSPORTER 1;1	1	537710	543354	+	2766	protein_coding	Phosphate (Pi) transporter, Pi homeostasi	SPX
novel.480	460.607	462.834	584.669	610.56	593.082	869.95	502.704	691.197	-0.459347	0.0066623	0.152137	-	12	6820997	6825235	-	3978	-	-	-
Os05g0475700	158.135	89.2085	91.3252	57.2704	76.3579	57.9967	112.889	63.875	0.821954	0.0066673	0.152137	MAJOR FACILITATOR SUPERFAMILY 3	5	23386856	23388968	+	2113	protein_coding	Nodulin-like domain containing protein	-
Os01g0273000	463.791	455.488	419.907	542.612	625.508	540.382	446.396	569.501	-0.351267	0.00669307	0.152302	DSS1/SEM1, DSS1, SEM1	1	9441654	9444212	-	490	protein_coding	Similar to 26 proteasome complex subunit DSS1 (Deleted in split hand/split foot protein 1) (Split hand/foot deleted protein 1)	-
Os02g0224100	1373.33	1319.24	1463.09	1275.48	1048.09	1014.48	1385.22	1112.68	0.316294	0.0066943	0.152302	protein phosphatase 2C12, protein phosphatase 2C 12, protein phosphatase 21	2	6956599	6959803	+	2668	protein_coding	Protein phosphatase 2C domain containing protein	PP2C
Os02g0719600	144.338	121.743	109.214	387.303	128.658	173.99	125.098	229.984	-0.879829	0.00669818	0.152302	-	2	29850372	29852422	+	1543	protein_coding	SAM dependent carboxyl methyltransferase family protein	-
Os08g0480800	2069.55	2057.04	1972.44	2274.31	2645.33	2365.9	2033.01	2428.51	-0.256335	0.00669938	0.152302	G-BOX FACTOR 14-3-3A PROTEIN	8	23750337	23752508	+	1151	protein_coding	Similar to TaWIN2	-
Os07g0663800	738.67	615.014	468.865	720.248	799.143	994.229	607.516	837.873	-0.465167	0.00671863	0.152598	short-chain alcohol dehydrogenase/reductase 110C-MI4, OsSDR110C family member MI4	7	28004961	28006171	+	1032	protein_coding	Similar to Oxidoreductase, short chain dehydrogenase/reductase family protein, expressed	-
novel.471	4411.85	4692.36	5739.36	5762.95	5849.23	6818.75	4947.86	6143.64	-0.312176	0.00674851	0.153135	-	12	1772527	1774711	-	2185	-	-	-
Os03g0125000	323.699	270.774	242.906	356.241	407.94	366.392	279.126	376.857	-0.434014	0.00677489	0.153591	RPL5	3	1433749	1435315	-	1043	protein_coding	Similar to 50S ribosomal protein L5, chloroplast	-
Os02g0717100	88.0885	81.8619	67.7877	126.189	140.164	109.549	79.246	125.301	-0.661823	0.00679888	0.153993	-	2	29745546	29747405	+	1028	protein_coding	Esterase/lipase/thioesterase domain containing protein	-
Os09g0133600	1556.94	1393.75	1481.92	1654.05	1957.06	1768.44	1477.53	1793.18	-0.279077	0.00681428	0.154199	PAP2	9	2549092	2552721	+	1248	protein_coding	Fibrillin-like protein	-
Os03g0157600	11.6744	1.04951	4.70748	0	0	0	5.81046	0	5.01208	0.0068164	1	-	3	3096030	3096880	-	699	protein_coding	Heat shock protein Hsp20 domain containing protein	-
Os03g0757600	96.579	80.8124	189.241	68.9186	67.99	62.5996	122.211	66.5027	0.881622	0.00682113	0.154212	-	3	31302708	31305227	+	2436	protein_coding	UDP-glucuronosyl/UDP-glucosyltransferase family protein	UDPGT
Os05g0128200	14546.3	12057.8	16027.1	12640.2	10324	11337	14210.4	11433.7	0.313667	0.00685561	0.154848	ZINC FINGER CCCH DOMAIN-CONTAINING PROTEIN 33	5	1662022	1664213	+	2192	protein_coding	Hypothetical conserved gene	zf-CCCH
Os02g0149800	2766.83	2958.57	2559.93	3172.2	3343.01	3290.16	2761.78	3268.46	-0.243214	0.006881	0.155279	protein phosphatase 2C10, protein phosphatase 2C 10, Protein Phosphatase18	2	2744296	2747428	+	1550	protein_coding	Stress-responsive NAC1-regulated protein phosphatase, Drought and oxidative stress toleranc	PP2C
Os12g0140200	52.0041	58.7726	32.0109	82.5081	104.6	73.6466	47.5959	86.9182	-0.871678	0.00688926	0.155322	-	12	1940077	1940676	-	600	protein_coding	Zinc finger, RING/FYVE/PHD-type domain containing protein	-
Os03g0300000	32.9005	38.8319	37.6599	57.2704	75.3119	69.0437	36.4641	67.2087	-0.880647	0.0068976	0.155367	xyloglucan 6-xylosytransferase 1, short root hair2	3	10547471	10548714	-	1244	protein_coding	Similar to Xyloglucan 6-xylosyltransferase (EC 2.4.2.39) (AtXT1)	-
Os05g0477600	2814.59	2999.5	2138.14	2228.69	2080.49	1963.6	2650.74	2090.93	0.341965	0.00691457	0.155604	ALPHA-EXPANSIN 4	5	23495654	23497572	-	1309	protein_coding	Alpha-expansin OsEXPA4	-
Os01g0834600	1028.41	1092.54	1120.38	1211.41	1439.29	1309.07	1080.44	1319.93	-0.288266	0.00692255	0.155604	-	1	35763733	35764006	-	274	protein_coding	40S ribosomal protein S23	-
novel.1443	2.12261	1.04951	0	4.85342	5.23	23.9351	1.05738	11.3395	-3.46355	0.00692848	0.155604	-	8	18420474	18421017	-	458	-	-	-
Os03g0303100	1128.17	939.313	960.326	1376.43	1256.25	1146.12	1009.27	1259.6	-0.319798	0.00693358	0.155604	-	3	10692333	10693906	+	1574	protein_coding	Protein of unknown function DUF1645 family protein	-
Os06g0601100	676.053	676.935	611.031	738.691	844.121	871.791	654.673	818.201	-0.322273	0.00693984	0.155604	-	6	23736841	23737876	+	1036	protein_coding	Conserved hypothetical protein	-
Os02g0704500	297.166	263.427	288.098	377.596	344.134	394.93	282.897	372.22	-0.396474	0.00696689	0.155971	-	2	29069440	29072094	+	1189	protein_coding	Phosphatidic acid phosphatase type 2/haloperoxidase domain containing protein	-
Os07g0605400	3163.76	2789.6	3335.72	4847.6	3626.48	3412.6	3096.36	3962.22	-0.355632	0.00697372	0.155971	-	7	24809650	24810354	+	705	protein_coding	Similar to EGG APPARATUS-1 protein (ZmEA1)	-
Os12g0560300	445.749	438.696	457.567	540.671	623.416	539.461	447.337	567.849	-0.343185	0.006978	0.155971	ARF-like protein 1f	12	22939792	22943689	-	952	protein_coding	Similar to NTGB2 (Fragment)	Arf
Os10g0155450	18.0422	16.7922	23.5374	6.79479	5.23	4.60291	19.4573	5.54257	1.81493	0.00698296	0.155971	-	10	3472145	3473747	-	1159	protein_coding	Hypothetical protein	Amidase
Os01g0813400	4349.24	4093.09	4666.06	3315.86	3916.22	3708.1	4369.46	3646.73	0.261066	0.00698804	0.155971	ADP-ribosylation factor 4, ADP-ribosylation factor A1a	1	34580341	34583532	+	1007	protein_coding	Similar to ADP-ribosylation factor 1	Arf
Os03g0704000	199.526	164.773	132.751	238.788	265.684	217.257	165.683	240.576	-0.539493	0.00700999	0.156247	-	3	28301306	28303182	+	800	protein_coding	Similar to 30S ribosomal protein S13	-
Os05g0215300	256.836	292.814	289.039	322.267	428.86	382.042	279.563	377.723	-0.433065	0.00701319	0.156247	-	5	7152334	7153941	+	1608	protein_coding	UDP-glucuronosyl/UDP-glucosyltransferase family protein	UDPGT
Os03g0594400	137.97	137.486	145.932	203.844	192.464	197.925	140.463	198.078	-0.495497	0.00702101	0.15628	monosaccharide transporter 2	3	22092018	22095340	-	1826	protein_coding	Monosaccharide transporter 2	Sugar_tr
Os08g0374000	26513.6	27015.5	31831.1	19970.9	24173	25337.2	28453.4	23160.4	0.296965	0.00703648	0.156482	-	8	17510752	17511689	-	793	protein_coding	Bet v I allergen family protein	-
Os12g0507700	2677.68	3627.11	3080.58	2032.61	2596.17	2683.5	3128.46	2437.43	0.360089	0.00704671	0.156567	-	12	19495194	19495999	-	619	protein_coding	Similar to predicted protein	-
Os08g0231100	101.885	73.4658	97.9156	134.925	151.67	135.326	91.089	140.64	-0.625058	0.00706851	0.156909	-	8	7991097	7993729	-	2633	protein_coding	Hypothetical protein	-
novel.67	1830.75	1792.57	2118.37	1570.57	1584.69	1610.1	1913.9	1588.45	0.269279	0.00709403	0.157228	-	1	31904500	31911693	+	7194	-	PF17921:Integrase zinc binding domain|PF17919:RNase H-like domain found in reverse transcriptase|PF00078:Reverse transcriptase (RNA-dependent DNA polymerase)|PF08284:Retroviral aspartyl protease|PF03732:Retrotransposon gag protein	RVT_1
Os12g0186600	128.418	123.842	183.592	162.104	216.522	339.695	145.284	239.44	-0.720052	0.0070957	0.157228	-	12	4337662	4349059	+	1950	protein_coding	Conserved hypothetical protein	-
Os05g0516600	1883.82	1752.68	1567.59	2092.79	2202.87	1996.74	1734.7	2097.47	-0.274195	0.007152	0.158332	small GTP-binding protein OsRab7B3, GTP-binding protein OsRab7	5	25620555	25623280	+	1045	protein_coding	Small GTP binding protein	Ras
Os05g0292800	382.071	352.636	276.8	403.805	532.414	445.562	337.169	460.593	-0.45077	0.00718101	0.158831	-	5	12896015	12896822	+	551	protein_coding	Similar to One helix protei	-
Os12g0433700	56.2493	64.0202	26.3619	103.863	59.622	132.564	48.8771	98.683	-1.02065	0.00720056	0.158965	-	12	14054315	14057340	+	637	protein_coding	Lg106-like family protein	-
Os03g0776100	61.5558	82.9114	61.1973	106.775	116.106	108.629	68.5548	110.503	-0.689776	0.00720596	0.158965	-	3	32182835	32183075	-	241	protein_coding	Hypothetical conserved gene	-
Os05g0129900	1218.38	1197.49	1354.81	1052.22	1042.86	1030.13	1256.9	1041.74	0.271375	0.0072065	0.158965	-	5	1744769	1748850	-	1707	protein_coding	Tetratricopeptide-like helical domain containing protein	-
Os03g0626600	1421.09	1528.09	1684.34	1176.47	1265.66	1350.49	1544.51	1264.21	0.289163	0.00722103	0.159142	-	3	23855253	23861941	+	2098	protein_coding	Zinc finger, LIM-type domain containing protein	LIM
Os12g0552600	0	3.14853	1.88299	3.88274	9.41399	27.6175	1.67718	13.6381	-3.02158	0.00724305	0.159484	-	12	22447769	22449195	+	1427	protein_coding	Similar to MATE efflux family protein	MatE
Os01g0935900	1286.3	1260.46	1365.17	1101.73	1086.79	1086.29	1303.98	1091.6	0.256764	0.00725052	0.159505	SUCCINATE DEHYDROGENASE SUBUNIT 4	1	41085902	41088168	-	1040	protein_coding	Similar to Succinate dehydrogenase subunit 4	-
Os01g0929200	20.1648	13.6436	8.47347	43.6808	28.242	34.9821	14.094	35.635	-1.34765	0.00727765	0.159826	RECEPTOR-LIKE CYTOPLASMIC KINASE 53	1	40786741	40790609	-	1744	protein_coding	Serine/threonine protein kinase domain containing protein	Pkinase_Tyr
novel.301	615.558	638.103	702.356	500.873	499.988	555.111	652.006	518.657	0.330201	0.00727818	0.159826	-	11	12010677	12013556	+	2236	-	-	-
Os11g0590400	203.771	177.367	190.182	122.306	131.796	144.531	190.44	132.878	0.518487	0.00729946	0.16015	-	11	22419268	22423063	+	1704	protein_coding	Similar to NB-ARC domain containing protein	-
novel.1081	252.591	323.249	280.566	326.15	414.216	428.071	285.469	389.479	-0.448271	0.00731786	0.160376	-	6	3669062	3673945	+	4884	-	-	-
Os08g0216600	87.0272	241.388	98.8571	54.3583	82.6339	81.0112	142.424	72.6678	0.970044	0.00732284	0.160376	-	8	6866467	6870682	-	637	protein_coding	Similar to cDNA clone:J013022L16, full insert sequence	-
Os03g0238600	1324.51	1484.01	1427.31	1125.99	1184.07	1215.17	1411.94	1175.08	0.264952	0.00734455	0.160708	PURPLE ACID PHOSPHATASE 3C	3	7322529	7325182	+	1398	protein_coding	Similar to Purple acid phosphatase	Metallophos
Os05g0388600	513.673	458.636	551.717	625.121	647.474	647.169	508.009	639.921	-0.332247	0.00736118	0.160928	-	5	18796477	18801851	+	1456	protein_coding	Protein of unknown function DUF3411 domain containing protein	-
novel.539	617.681	922.52	1520.52	511.55	540.782	460.291	1020.24	504.208	1.01717	0.00736904	0.160956	-	2	7123684	7126416	+	1400	-	PF18290:Nudix hydrolase domain|PF00293:NUDIX domain	NUDIX
Os04g0604600	783.245	876.342	725.894	628.033	601.45	672.946	795.16	634.143	0.325415	0.00740331	0.161407	-	4	30510983	30513871	-	1528	protein_coding	Similar to OSIGBa0118P15.10 protein	-
Os08g0534350	92.3337	132.238	48.9578	149.485	146.44	184.116	91.1766	160.014	-0.815963	0.00740878	0.161407	-	8	26658525	26667717	+	769	protein_coding	Similar to cation cation antiporter	-
Os04g0376000	1457.17	1385.35	1455.55	1580.27	1906.86	1716.89	1432.69	1734.67	-0.275574	0.00741342	0.161407	-	4	18369364	18371131	-	577	protein_coding	Similar to 60S ribosomal protein L35-1	-
Os04g0275950	15.9196	11.5446	16.0054	27.1792	37.656	40.5056	14.4899	35.1136	-1.27536	0.00741604	0.161407	-	4	11638394	11642909	+	1057	protein_coding	Conserved hypothetical protein	-
Os02g0591700	2730.74	2835.78	2858.38	3206.17	3645.31	3143.79	2808.3	3331.75	-0.246286	0.0074522	0.161939	-	2	22882165	22884156	-	964	protein_coding	Similar to Candida glabrata strain CBS138 chromosome L complete sequence	-
Os04g0498600	1143.03	1435.73	1353.87	618.326	1010.44	1165.46	1310.88	931.406	0.492995	0.00745367	0.161939	S-ADENOSYLMETHIONINE DECARBOXYLASE	4	24915054	24918786	+	2710	protein_coding	S-adenosylmethionine decarboxylase, Polyamine biosynthesis, Salt and drought stresses, Abiotic stres	SAM_decarbox
Os02g0196100	27.594	24.1388	25.4204	53.3876	40.794	61.679	25.7177	51.9535	-1.01731	0.00749388	0.162668	ARABINOGALACTAN PROTEIN 30	2	5364450	5366226	-	976	protein_coding	Similar to T6J4.5 protein (WIP6 protein)	-
novel.1560	1439.13	1396.9	1295.5	1176.47	1141.19	1134.16	1377.18	1150.6	0.258968	0.00758901	0.164588	-	AC174930	2229	7169	-	3388	-	PF00724:NADH:flavin oxidoreductase / NADH oxidase family	Oxidored_FMN
Os09g0521800	71.1076	81.8619	101.682	117.453	161.084	127.04	84.8837	135.192	-0.667209	0.00760994	0.164895	SPX-MFS protein 4	9	20376807	20387318	-	2095	protein_coding	Similar to SPX domain-containing membrane protein OsI_32082	MFS_1
Os02g0244700	221.813	257.13	266.444	150.456	177.82	200.687	248.462	176.321	0.494873	0.00762749	0.16513	PEP carboxylase 1, Phosphoenolpyruvate carboxylase 1, PEPCase 1	2	8172421	8184167	-	3918	protein_coding	Similar to Phosphoenolpyruvate carboxylase 1 (EC 4.1.1.31) (PEPCase 1) (CP21)	-
Os10g0344000	37.1458	4.19804	174.177	5.8241	5.23	9.20582	71.8402	6.75331	3.41006	0.0076702	0.165908	-	10	10231802	10234439	-	1782	protein_coding	Similar to transparent testa 12 protein	MatE
Os05g0400400	1448.68	1517.59	1553.47	1189.09	1307.5	1288.81	1506.58	1261.8	0.256073	0.00768675	0.166119	-	5	19475086	19478332	-	560	protein_coding	Similar to Ubiquinol-cytochrome c reductase complex 8.0 kDa protein (EC 1.10.2.2)	-
Os03g0300600	347.047	386.22	519.706	297.029	254.178	340.615	417.658	297.274	0.490709	0.00772642	0.166829	DnaJ domain protein C28	3	10571694	10573269	-	1102	protein_coding	Similar to Chaperone protein dnaJ	DnaJ
Os02g0726300	11374	11108	11100.2	9544.74	10258.1	9322.74	11194.1	9708.53	0.205475	0.00774269	0.166966	DNA BINDING WITH ONE FINGER 4	2	30206964	30208303	-	1340	protein_coding	Similar to AOBP (Ascorbate oxidase promoter-binding protein)	zf-Dof
Os01g0685400	735.486	778.737	839.815	648.417	585.76	660.978	784.679	631.718	0.312757	0.00774636	0.166966	-	1	28250506	28251508	+	1003	protein_coding	Homeodomain-like domain containing protein	-
Os12g0197700	2979.09	2950.18	2735.05	2358.76	2602.45	2382.47	2888.1	2447.89	0.238612	0.00777746	0.167489	-	12	5045169	5050440	-	2571	protein_coding	Region of unknown function, putative Zinc finger, XS and XH domain containing protein	-
Os10g0206800	702.585	778.737	772.969	593.088	561.702	653.613	751.43	602.801	0.317485	0.00778446	0.167492	FRD3-like protein 2	10	7574038	7579887	+	2119	protein_coding	Multidrug and toxic compound extrusion (MATE) protein, Al-induced secretion of citrat	MatE
novel.953	438.32	411.408	319.167	582.41	597.266	426.23	389.632	535.302	-0.458627	0.00779887	0.167539	-	4	25270389	25271866	-	1478	-	-	-
Os11g0242100	1866.84	1819.85	1528.99	2000.58	2109.78	2238.86	1738.56	2116.41	-0.284275	0.0078003	0.167539	-	11	7595301	7606762	+	3249	protein_coding	Beta-glucosidase, GBA2 type domain containing protein	-
Os06g0698500	222.875	194.16	350.237	120.365	186.188	179.514	255.757	162.022	0.660749	0.00782803	0.167882	-	6	29215436	29218229	-	568	protein_coding	Protein of unknown function DUF1336 domain containing protein	-
Os08g0246400	780.061	895.233	715.537	938.651	980.101	1069.72	796.944	996.156	-0.32273	0.00782997	0.167882	-	8	8955294	8959576	+	1967	protein_coding	Similar to Ubiquinol-cytochrome c reductase complex 14 kDa protein (EC 1.10.2.2) (CR14)	-
Os09g0457400	2.12261	0	0	2.91205	6.276	22.094	0.707538	10.4273	-3.92772	0.00784836	0.168129	ALPHA-AMYLASE 3A	9	17288993	17291252	+	1635	protein_coding	Alpha-amylase isozyme 3A precursor (EC 3.2.1.1) (1,4-alpha-D-glucan glucanohydrolase)	-
Os02g0140800	52.0041	39.8814	33.8939	66.9772	81.5879	76.4083	41.9264	74.9912	-0.841829	0.00786171	0.168268	-	2	2192036	2193602	+	1266	protein_coding	Conserved hypothetical protein	-
Os07g0565400	297.166	278.12	316.343	231.993	182.004	236.59	297.21	216.862	0.453552	0.00787133	0.168327	-	7	22671598	22672521	-	749	protein_coding	Similar to SRF8 (STRUBBELIG-RECEPTOR FAMILY 8)	Pkinase_Tyr
Os02g0237100	65.801	52.4756	54.6068	37.8567	27.196	23.0146	57.6278	29.3557	0.973312	0.00792025	0.169225	Acaulis5, Acaulis 5	2	7772399	7776161	-	1566	protein_coding	Similar to Spermine synthase	-
Os09g0249900	87.0272	62.9707	65.9048	116.482	114.014	112.311	71.9675	114.269	-0.668552	0.0079284	0.169252	-	9	3792279	3796291	+	821	protein_coding	Similar to Ferredoxin-thioredoxin reductase catalytic chain	-
Os09g0381400	230.304	141.684	105.448	100.951	97.2779	83.773	159.145	94.0007	0.758051	0.00796305	0.169844	-	9	12897572	12899549	-	1880	protein_coding	Similar to Ervatamin C (EC 3.4.22.-) (ERV-C)	Peptidase_C1
Os12g0541500	355.538	336.893	413.317	469.811	495.804	463.053	368.583	476.223	-0.368065	0.00798506	0.170014	-	12	21660665	21666265	+	4128	protein_coding	Similar to Elongation factor Ts	S1
Os12g0111600	262.143	249.784	337.056	338.769	388.066	438.197	282.994	388.344	-0.455267	0.0079866	0.170014	Hypoxia-Induced Gene Domain 5, Hypoxia-Induced Gene Domain Protein 5	12	607455	608215	-	668	protein_coding	Hypoxia induced protein conserved region family protein	-
Os03g0758050	40.3297	38.8319	31.0694	67.9479	64.852	66.2819	36.7437	66.3606	-0.855909	0.00799734	0.170014	-	3	31325921	31326935	-	1015	protein_coding	Hypothetical conserved gene	-
Os01g0702500	10.6131	15.7427	11.298	23.2964	60.668	22.094	12.5512	35.3528	-1.49045	0.00802152	0.170014	LATE EMBRYOGENESIS ABUNDANT PROTEIN 24	1	29123535	29124590	+	760	protein_coding	Similar to Dehydrin Rab25	-
Os12g0541200	168.748	153.229	172.294	241.7	271.96	192.402	164.757	235.354	-0.512356	0.00802633	0.170014	-	12	21640425	21641469	-	1045	protein_coding	Conserved hypothetical protein	-
Os12g0581900	71.1076	79.7629	67.7877	113.57	119.244	108.629	72.8861	113.814	-0.643422	0.00802702	0.170014	-	12	24145596	24146549	-	954	protein_coding	Zinc finger, C2H2-like domain containing protein	-
Os06g0319700	291.859	230.892	262.678	301.883	405.848	366.392	261.81	358.041	-0.451106	0.00802943	0.170014	-	6	12412530	12415341	+	811	protein_coding	Similar to 60S ribosomal protein L31	Ribosomal_L31e
Os04g0674000	1040.08	1056.86	1477.21	1457	1563.77	1583.4	1191.38	1534.72	-0.364539	0.00803193	0.170014	-	4	34400083	34401448	-	1366	protein_coding	Similar to H0403D02.10 protein	-
Os12g0209800	306.718	333.745	397.312	265.967	242.672	264.207	345.925	257.615	0.426022	0.00803349	0.170014	-	12	5740543	5747593	-	1069	protein_coding	Similar to NB-ARC domain containing protein, expressed	-
Os11g0116000	2114.12	1809.36	1362.35	1527.86	1310.64	1123.11	1761.94	1320.53	0.415771	0.00806577	0.17055	non-specific lipid transfer protein 1.12, lipid transfer protein 1.12, type 1 non-specific lipid transfer protein 12	11	715445	716478	+	928	protein_coding	Similar to Nonspecific lipid-transfer protein 1 (LTP 1) (Major allergen Pru d 3)	-
Os05g0477900	2500.44	1775.77	1752.12	3492.52	2601.4	2146.8	2009.45	2746.91	-0.451142	0.00808242	0.170755	non-specific lipid transfer protein 1.4, lipid transfer protein 1.4, type 1 non-specific lipid transfer protein 4	5	23508215	23509009	+	423	protein_coding	Similar to nonspecific lipid-transfer protein	-
Os07g0221300	286.553	268.675	273.975	171.811	200.832	230.146	276.401	200.929	0.459161	0.00809146	0.170799	-	7	6695014	6698622	-	1931	protein_coding	Hypothetical conserved gene	-
Os02g0498633	18.0422	15.7427	14.1224	35.9153	46.024	29.4586	15.9691	37.1326	-1.21716	0.00811854	0.171121	-	2	17548460	17558112	+	237	protein_coding	Hypothetical protein	-
Os03g0791800	16982	16697.7	20607.5	13361.5	15566.6	15720.8	18095.7	14882.9	0.282043	0.00812557	0.171121	RAD6 DNA-repair homolog Dhr6, Ubiquitin-conjugating enzyme 9	3	32930349	32935490	-	846	protein_coding	Rad6 (Ubiquitin carrier protein)	UQ_con
Os07g0176900	719.566	528.954	542.302	823.14	850.397	683.072	596.941	785.536	-0.396207	0.00812765	0.171121	-	7	4068003	4070134	-	1078	protein_coding	Similar to Ribose-5-phosphate isomerase precursor (EC 5.3.1.6)	Rib_5-P_isom_A
Os08g0384100	2822.02	2822.14	3472.24	2546.1	2442.41	2539.89	3038.8	2509.47	0.276385	0.00814828	0.171273	DRB4	8	18103272	18108359	-	1468	protein_coding	Double-stranded RNA-binding-like domain containing protein	-
Os02g0568700	14.8583	15.7427	24.4789	3.88274	7.32199	3.68233	18.36	4.96235	1.90144	0.00815773	0.171273	terpene synthase 5	2	21627356	21642080	-	1545	protein_coding	Terpene synthase-like domain containing protein	-
Os09g0464000	36.0844	28.3368	19.7714	52.4169	63.806	51.5526	28.0642	55.9252	-0.998908	0.00815793	0.171273	BETA-CARBONIC ANHYDRASE 2	9	17567637	17571539	-	1748	protein_coding	Similar to Carbonate dehydratase-like protein	-
Os07g0641700	1804.22	1812.51	2391.4	1680.25	1609.79	1492.26	2002.71	1594.1	0.329791	0.00816286	0.171273	-	7	26705903	26707842	+	572	protein_coding	Similar to 10 kDa chaperonin (Protein CPN10) (Protein groES)	-
Os02g0818000	0	0	0	0.970684	10.46	5.52349	0	5.65139	-4.9149	0.00817888	1	cystathionine b-synthase domain containing protein OsCBSX3, CBS domain containing protein OsCBSX3	2	35092344	35093744	+	954	protein_coding	Similar to Brown planthopper-induced resistance protein 1	CBS
Os01g0915600	1501.75	1571.12	1527.11	1713.26	1937.19	1813.55	1533.33	1821.33	-0.248131	0.00819927	0.171769	basic helix-loop-helix protein 090	1	39894690	39897520	-	2139	protein_coding	Similar to TA1 protein (Fragment)	HLH
Os09g0309900	742.915	687.43	736.25	565.909	574.254	616.79	722.198	585.651	0.302126	0.00820051	0.171769	-	9	8214796	8216500	+	1011	protein_coding	Similar to cDNA clone:J033099F01, full insert sequence	-
Os01g0316600	3234.86	3436.1	3402.57	3113.95	2528.18	2756.22	3357.84	2799.45	0.262272	0.00821467	0.171919	-	1	11958911	11964676	+	2194	protein_coding	Similar to pre-mRNA-splicing factor SF2	RRM_1
Os04g0548700	80.6593	78.7133	61.1973	88.3322	148.532	127.961	73.5233	121.608	-0.727121	0.00824786	0.172466	HOMEOBOX GENE 17	4	27478192	27479717	-	1075	protein_coding	Homeodomain-like containing protein	Homeobox
Os04g0179100	2.12261	1.04951	22.5959	0	1.046	0	8.58935	0.348666	4.62403	0.00828484	1	short-chain alcohol dehydrogenase/reductase 110C-MS2, OsSDR110C family member MS2	4	5380120	5380605	-	486	protein_coding	Similar to OSIGBa0109M01.2 protein	-
Os09g0544000	43.5136	28.3368	135.575	16.5016	36.61	25.7763	69.142	26.296	1.40123	0.0082875	0.173147	-	9	21463619	21465476	+	1858	protein_coding	Transferase family protein	-
Os04g0578550	762.019	624.459	886.89	599.883	601.45	550.508	757.789	583.947	0.377045	0.00835469	0.174154	-	4	29163356	29165144	+	798	protein_coding	Hypothetical conserved gene	-
Os03g0328000	611.313	604.518	657.165	540.671	490.574	461.212	624.332	497.485	0.328303	0.00835684	0.174154	-	3	12006546	12007780	+	1117	protein_coding	Dedicator of cytokinesis family protein	Ded_cyto
Os02g0815400	161.319	142.734	125.219	224.228	201.878	186.878	143.09	204.328	-0.515426	0.00835703	0.174154	-	2	34926649	34929340	+	1123	protein_coding	Similar to Tfm5 protein	-
Os10g0527400	7.42915	3.14853	36.7184	3.88274	1.046	1.84116	15.7653	2.25663	2.80539	0.00836676	0.174209	TAU GLUTATHIONE S-TRANSFERASE 19	10	20488627	20489877	+	1150	protein_coding	Similar to Tau class GST protein 3	GST_N
Os06g0334300	833.126	820.718	710.83	1091.05	989.515	881.918	788.225	987.494	-0.325537	0.0083899	0.174543	Catharanthus roseus receptor-like kinase1-like kinase 14	6	13297087	13301239	+	3153	protein_coding	Similar to Resistance protein candidate (Fragment)	Pkinase_Tyr
Os01g0304000	1112.25	1147.12	915.135	1206.56	1495.78	1292.5	1058.17	1331.61	-0.331866	0.00840583	0.174687	-	1	11249654	11251227	-	546	protein_coding	Similar to Ribosomal protein L29	-
Os03g0356400	357.661	374.675	308.811	456.222	492.666	410.58	347.049	453.156	-0.385156	0.00841156	0.174687	GRX-like protein 6, glutaredoxin-like protein 6	3	13631395	13632372	+	978	protein_coding	Thioredoxin fold domain containing protein	-
Os03g0146000	1061.31	977.095	997.045	865.85	846.213	797.224	1011.82	836.429	0.274734	0.00841822	0.174687	small GTP-binding protein OsRab18B2, Ras-related protein RAB-18	3	2553889	2559108	+	1083	protein_coding	Similar to RAB1X	Ras
Os05g0296800	477.588	505.864	981.039	409.629	251.04	284.46	654.831	315.043	1.0558	0.00843919	0.174765	-	5	13197199	13199560	-	2362	protein_coding	Similar to Retrotransposon Karma DNA, complete sequence	-
Os10g0416500	212.261	75.5648	2975.13	90.2736	111.922	79.1701	1087.65	93.7885	3.5358	0.00843952	0.174765	pathogenesis-related protein 8, Chitinase 1	10	14590045	14591113	+	1069	protein_coding	Similar to Chitinase 1 precursor (EC 3.2.1.14) (Tulip bulb chitinase-1) (TBC-1)	-
Os07g0583600	2391.13	2705.64	2371.63	2601.43	3363.93	3246.89	2489.46	3070.75	-0.30278	0.00844359	0.174765	CHITIN INDUSIBLE GIBBERELLIN RESPONSIVE GENE 2	7	23650525	23654071	+	2304	protein_coding	Chitin-inducible gibberellin-responsive protein	GRAS
Os04g0249600	119.928	104.951	126.161	156.28	166.314	189.64	117.013	170.745	-0.544845	0.00845237	0.174765	SULFURTRANSFERASE 6	4	9671368	9674023	-	1891	protein_coding	Similar to senescence-associated protein DIN1	Rhodanese
Os08g0541400	159.196	156.377	126.161	191.225	233.258	205.29	147.245	209.924	-0.512737	0.00845764	0.174765	FK506 binding protein 16-3	8	27090851	27093340	+	1136	protein_coding	Peptidyl-prolyl cis-trans isomerase, FKBP-type domain containing protein	FKBP_C
Os09g0441900	41.391	60.8716	46.1333	106.775	78.4499	74.5672	49.4653	86.5974	-0.808638	0.00847182	0.174911	DENSE AND ERECT PANICLE 1	9	16411151	16415851	+	3069	protein_coding	Unknown phosphatidylethanolamine-binding protein (PEBP) like domain protein, 426-amino-acid protein, homologous to the keratin-associated protein (KAP) 5-4 family, Panicle architecture, Panicle erectnes	-
Os02g0768700	188.913	222.496	183.592	252.378	306.478	259.604	198.334	272.82	-0.459857	0.00848762	0.175089	-	2	32378150	32381518	-	1468	protein_coding	Protein of unknown function DUF573 domain containing protein	-
Os05g0414100	1242.79	1351.77	1455.55	1110.46	1088.89	1156.25	1350.04	1118.53	0.271627	0.00851593	0.175525	-	5	20243972	20244898	-	739	protein_coding	Hypothetical conserved gene	-
novel.1325	33.9618	24.1388	23.5374	11.6482	9.41399	9.20582	27.2127	10.0893	1.42966	0.00852456	0.175556	-	7	25691849	25694703	-	845	-	PF02297:Cytochrome oxidase c subunit VIb	-
Os03g0743500	285.492	311.705	262.678	430.984	317.984	411.5	286.625	386.823	-0.434334	0.00853544	0.175632	CALMODULIN-LIKE PROTEIN 4	3	30517480	30519662	+	2183	protein_coding	Calcium-binding EF-hand domain containing protein	-
Os07g0448600	205.894	126.991	228.784	132.013	89.9559	128.881	187.223	116.95	0.678269	0.00857814	0.176363	-	7	15377040	15378085	-	817	protein_coding	Hypothetical protein	-
novel.544	9.55176	4.19804	18.8299	36.886	20.92	38.6644	10.8599	32.1568	-1.55597	0.00859908	0.176645	-	2	11542142	11546422	+	1098	-	-	-
Os03g0731100	198.464	150.08	139.341	207.726	239.534	252.24	162.629	233.167	-0.521764	0.00861786	0.176883	-	3	29931433	29932639	+	578	protein_coding	Photosystem I reaction centre subunit N family protein	-
Os08g0433600	305.656	341.091	386.955	435.837	427.814	486.988	344.568	450.213	-0.385085	0.00864797	0.177352	-	8	21034200	21036062	-	1126	protein_coding	Protein of unknown function DUF962 family protein	-
novel.1339	3.18392	2.09902	4.70748	12.6189	25.104	9.20582	3.33014	15.6429	-2.21629	0.00866825	0.177619	-	8	3430216	3430911	+	696	-	-	-
Os01g0180300	271.695	267.625	262.678	316.443	372.376	363.63	267.332	350.816	-0.392067	0.00872266	0.178585	-	1	4208556	4213302	-	2714	protein_coding	Lipoprotein, type 6 family protein	-
Os12g0573900	149.644	101.803	162.879	89.3029	97.2779	73.6466	138.109	86.7425	0.674271	0.00875559	0.17911	-	12	23674545	23677352	+	1489	protein_coding	Conserved hypothetical protein	-
Os04g0105100	939.257	1074.7	979.156	1194.91	1169.43	1245.55	997.704	1203.3	-0.270594	0.00876579	0.179169	-	4	333801	337060	+	1827	protein_coding	Zinc finger, RING/FYVE/PHD-type domain containing protein	-
Os07g0615400	1499.63	1453.57	1609.02	1368.66	1212.31	1211.49	1520.74	1264.15	0.266826	0.00878932	0.1795	-	7	25357841	25362755	+	1753	protein_coding	Similar to Oligouridylate binding protein	RRM_1
Os12g0102200	1007.18	988.64	523.472	612.502	551.242	591.014	839.764	584.919	0.520734	0.0088077	0.179718	-	12	96736	99805	+	1100	protein_coding	LisH dimerisation motif domain containing protein	-
Os09g0454200	918.031	988.64	1007.4	807.609	799.143	808.271	971.357	805.008	0.271244	0.00881465	0.179718	-	9	17062568	17067527	-	2174	protein_coding	Conserved hypothetical protein	-
Os06g0101300	1022.04	1081	1089.31	960.977	812.741	838.65	1064.12	870.79	0.289222	0.00883131	0.179796	RING finger protein OsRFPH2-21, RING-H2 protein 21	6	142315	146642	+	1473	protein_coding	Zinc finger, RING/FYVE/PHD-type domain containing protein	-
Os02g0103800	102.947	77.6638	62.1388	116.482	152.716	121.517	80.9165	130.238	-0.688619	0.00883697	0.179796	leaf-type ferredoxin-NADP+-oxidoreductase 1, leaf-type FNR 1, Fd NADP+ oxidoreductase 1	2	183609	185325	-	1470	protein_coding	Leaf-type ferredoxin-NADP+-oxidoreductase, Regulation of electron partitioning in the chloroplas	NAD_binding_1
Os01g0232400	1452.93	1519.69	1698.46	1254.12	1355.62	1271.32	1557.03	1293.69	0.26796	0.00884975	0.179796	-	1	7333827	7339244	+	2715	protein_coding	Similar to VHS1 protein (Fragment)	-
Os02g0752200	33.9618	27.2873	21.6544	60.1824	59.622	44.1879	27.6345	54.6641	-0.986674	0.00885429	0.179796	-	2	31609801	31614169	-	2628	protein_coding	Similar to Beta-D-xylosidase	Glyco_hydro_3_C
Os07g0229200	36.0844	35.6834	43.3088	16.5016	13.598	21.1734	38.3589	17.091	1.16292	0.00885515	0.179796	F-box protein 355	7	7206630	7209537	-	1708	protein_coding	Cyclin-like F-box domain containing protein	-
Os01g0136300	286.553	222.496	283.39	317.414	452.918	336.012	264.147	368.781	-0.479728	0.00888203	0.180192	-	1	1955181	1955914	-	734	protein_coding	Conserved hypothetical protein	-
novel.2	102.947	74.5153	77.2027	45.6222	50.208	53.3938	84.8883	49.7413	0.769479	0.00890767	0.180563	-	1	796676	798604	+	1752	-	-	-
Os07g0491800	524.286	433.448	500.876	429.042	337.858	341.536	486.203	369.479	0.396014	0.00896539	0.181551	-	7	18328958	18330796	+	1839	protein_coding	Similar to taxane 13-alpha-hydroxylase	p450
Os01g0132000	174.054	72.4163	144.99	426.13	169.452	521.97	130.487	372.517	-1.51361	0.00897125	0.181551	incompatible strain of P. avenae-induced gene 2	1	1760310	1761065	-	564	protein_coding	Similar to Wound-induced protease inhibitor (WIP1)	-
Os09g0279500	296.105	279.17	294.688	347.505	398.526	382.962	289.988	376.331	-0.375536	0.00903703	0.182732	-	9	5870982	5873188	-	1139	protein_coding	Similar to Plastid-specific 30S ribosomal protein 2, chloroplast precursor (PSRP- 2)	RRM_1
Os01g0687300	152.828	142.734	105.448	157.251	245.81	205.29	133.67	202.783	-0.602524	0.00904942	0.182738	-	1	28345842	28350882	+	3155	protein_coding	Conserved hypothetical protein	-
novel.328	31.8392	12.5941	20.7129	1.94137	9.41399	6.44407	21.7154	5.93315	1.87842	0.00905637	0.182738	-	11	24898378	24902646	+	2281	-	-	-
Os12g0232300	12.7357	8.39609	8.47347	1.94137	1.046	0.920582	9.86841	1.30265	2.92009	0.00905971	0.182738	FLOWERING TIME LIKE GENE 7	12	7235000	7237115	+	730	protein_coding	Similar to ZCN20	-
Os10g0500300	960.483	800.777	852.996	706.658	675.716	733.704	871.419	705.359	0.304454	0.00907845	0.182965	-	10	19077936	19081520	+	1391	protein_coding	Zinc finger, RING/FYVE/PHD-type domain containing protein	-
Os05g0143300	781.122	775.589	944.321	638.71	690.36	675.707	833.677	668.259	0.32002	0.00910139	0.183277	-	5	2499927	2503271	-	1727	protein_coding	Conserved hypothetical protein	-
Os03g0162800	6.36784	22.0397	10.3565	40.7687	32.426	29.4586	12.9213	34.2178	-1.40728	0.00911623	0.183425	-	3	3405791	3407198	+	1408	protein_coding	Similar to Beta-ketoacyl-CoA-synthase	-
Os10g0337700	11.6744	15.7427	3.76599	35.9153	30.334	23.0146	10.3943	29.7546	-1.52824	0.00916279	0.18421	-	10	9784007	9784649	+	643	protein_coding	Similar to MFP1 attachment factor 1	-
Os08g0557100	157.073	152.179	150.639	222.287	206.062	206.21	153.297	211.52	-0.464811	0.00917082	0.184221	-	8	27880267	27882184	-	1308	protein_coding	Similar to Nucleic acid-binding protein precursor	RRM_1
Os06g0208700	2179.92	2521.98	2734.11	1694.81	2005.18	2240.7	2478.67	1980.23	0.323993	0.00919411	0.184515	plant and fungi atypical dual-specificity phosphatase 3	6	5555007	5559074	+	3738	protein_coding	Similar to Dual-specificity phosphatase protein	-
Os04g0598000	12281.4	9815.03	8595.86	8185.78	8616.94	7894.91	10230.8	8232.54	0.313448	0.00920055	0.184515	-	4	30172150	30174209	-	786	protein_coding	Similar to OSJNba0093F12.14 protein	-
Os09g0417800	381.009	427.151	439.679	528.052	479.068	598.378	415.946	535.166	-0.363912	0.00921716	0.18465	WRKY GENE 62	9	14992918	14994888	-	1348	protein_coding	WRKY transcription factor, Transcriptional repressor, Pathogen defens	WRKY
Os02g0702000	82.782	95.5055	131.81	172.782	152.716	150.055	103.366	158.518	-0.613303	0.00922235	0.18465	OTP51	2	28917800	28920757	+	2373	protein_coding	Pentatricopeptide repeats protein, Splicing of chloroplast mRN	-
novel.673	18.0422	12.5941	13.181	38.8274	32.426	31.2998	14.6058	34.1844	-1.22919	0.00924698	0.184695	-	2	35436323	35437242	-	671	-	-	-
Os08g0393900	119.928	103.902	66.8462	152.397	129.704	181.355	96.8919	154.485	-0.677971	0.00926433	0.184695	-	8	18685904	18686544	-	641	protein_coding	Hypothetical gene	-
Os12g0530000	384.193	368.378	333.29	456.222	479.068	447.403	361.954	460.897	-0.349207	0.0092644	0.184695	-	12	20888278	20889121	-	746	protein_coding	Similar to Histone H2A	Histone
Os01g0233000	735.486	716.816	828.517	841.583	937.215	1111.14	760.273	963.314	-0.341377	0.00926499	0.184695	developmentally regulated plasma membrane polypeptide 1	1	7363663	7366111	-	1241	protein_coding	DREPP plasma membrane polypeptide family protein	-
Os03g0645100	410.726	488.023	450.035	640.651	535.552	547.746	449.595	574.65	-0.354145	0.00926673	0.184695	-	3	24902822	24905484	+	2663	protein_coding	Similar to pyruvate dehydrogenase E1 component subunit beta	-
Os01g0589800	233.488	180.516	234.433	254.319	371.33	292.745	216.145	306.131	-0.500378	0.00929524	0.184695	-	1	23004127	23004931	+	304	protein_coding	Similar to OHP2	-
Os04g0415000	320.515	309.606	196.773	373.713	443.504	355.345	275.631	390.854	-0.505286	0.0093064	0.184695	-	4	20508625	20509566	+	830	protein_coding	Similar to H0622F05.5 protein	-
Os06g0561000	84.9046	94.456	69.6707	100.951	123.428	186.878	83.0104	137.086	-0.727146	0.00930909	0.184695	Myo-inositol oxygenase	6	21478477	21482381	+	1288	protein_coding	Myo-inositol oxygenase, Drought stress toleranc	-
Os12g0481200	89.1498	83.9609	87.5592	122.306	137.026	131.643	86.89	130.325	-0.58442	0.0093114	0.184695	-	12	17695088	17698325	+	531	protein_coding	Conserved hypothetical protein	-
Os11g0557500	21.2261	25.1883	28.2449	46.5928	43.932	58.9173	24.8864	49.814	-1.0003	0.00932485	0.184695	LysM receptor-like kinase 7, LysM-type receptor-like kinase6	11	20716456	20718510	+	2055	protein_coding	Protein kinase, core domain containing protein	Pkinase
Os01g0776700	679.237	788.183	838.873	1039.6	972.779	873.632	768.764	962.005	-0.322627	0.0093275	0.184695	-	1	32855435	32858097	-	1629	protein_coding	Similar to predicted protein	-
Os10g0162834	112.499	121.743	123.336	93.1857	72.1739	60.7584	119.193	75.3727	0.662461	0.00932769	0.184695	-	10	4034799	4038082	-	998	protein_coding	Thioredoxin-like fold domain containing protein	-
Os06g0658900	421.339	442.894	328.582	334.886	288.696	249.478	397.605	291.02	0.449599	0.00934024	0.184695	small grain and dwarf1	6	27087548	27092892	+	1660	protein_coding	Homogentisate phytyltransferase (HPT), Tocopherol (vitamin E) biosynthesis, Plant development, Cold toleranc	UbiA
Os03g0402800	329.005	438.696	457.567	555.231	497.896	560.635	408.423	537.92	-0.396694	0.00934839	0.184695	TIFY GENE 10A	3	16407695	16410007	-	1668	protein_coding	Tify domain containing protein	Zim
Os07g0440100	5.30654	1.04951	5.64898	30.0912	8.36799	15.6499	4.00168	18.0364	-2.16619	0.00935357	0.184695	-	7	14824356	14825681	-	1326	protein_coding	Conserved hypothetical protein	-
Os10g0190500	3834.5	3762.5	3559.8	3281.88	3225.86	3125.38	3718.93	3211.04	0.211765	0.00935946	0.184695	-	10	6272649	6276597	-	2712	protein_coding	Protein of unknown function DUF594 family protein	-
Os08g0105800	12.7357	11.5446	6.59048	27.1792	21.966	34.0615	10.2903	27.7356	-1.44077	0.00936592	0.184695	-	8	301708	304040	-	2301	protein_coding	Cytochrome P450 family protein	p450
Os07g0406600	3228.5	3711.07	3596.52	3041.15	2805.37	3072.9	3512.03	2973.14	0.24024	0.0093751	0.184695	-	7	12565857	12570189	+	2474	protein_coding	DDHD domain containing protein	-
Os06g0286700	473.343	468.082	404.843	379.537	277.19	354.424	448.756	337.05	0.411054	0.00937689	0.184695	PYRICULARIA ORYZAE RESISTANCE Z, PYRICULARIA ORYZAE RESISTANCE ZT	6	10387793	10390465	+	2673	protein_coding	Similar to Piz-t	NB-ARC
Os03g0188500	46.6975	49.327	48.0163	144.632	70.082	60.7584	48.0136	91.8241	-0.935433	0.00938139	0.184695	ARABINOGALACTAN PROTEIN 3	3	4634963	4635591	-	629	protein_coding	Glutelin family protein	-
Os02g0716800	16.9809	12.5941	15.0639	44.6515	28.242	32.2204	14.8797	35.0379	-1.23661	0.00938785	0.184695	nitrate transporter 1.5B	2	29736312	29741711	-	2439	protein_coding	TGF-beta receptor, type I/II extracellular region family protein	-
Os06g0644200	28.6553	24.1388	18.8299	35.9153	54.392	57.9967	23.8747	49.4346	-1.05412	0.00939175	0.184695	vacuolar H+-pyrophosphatase 1, V-PPase 1, class I V-PPase, vacuolar H-translocating inorganic pyrophosphatase 1	6	26272898	26278664	+	3430	protein_coding	Similar to Pyrophosphate-energized vacuolar membrane proton pump (EC 3.6.1.1) (Pyrophosphate-energized inorganic pyrophosphatase) (H+-PPase) (Vacuolar H+-pyrophosphatase)	-
novel.1137	159.196	136.436	125.219	123.277	56.484	67.2025	140.284	82.3211	0.767005	0.00939792	0.184695	-	6	27293939	27295903	+	1262	-	-	-
Os03g0799700	85.9659	79.7629	75.3197	123.277	115.06	127.961	80.3495	122.099	-0.605516	0.00943605	0.18501	-	3	33334437	33338509	+	1911	protein_coding	Obg subfamily of small GTP-binding protein, Chloroplast development at the early leaf stage under cold stres	-
Os03g0297000	319.453	321.15	434.971	437.779	501.034	495.273	358.525	478.028	-0.413167	0.00943695	0.18501	-	3	10391789	10392766	-	870	protein_coding	Protein of unknown function DUF538 family protein	-
Os04g0660100	277.001	264.477	330.465	167.928	228.028	229.225	290.648	208.394	0.481193	0.00944109	0.18501	ILI1Binding bHLH Protein1, ILI1 Binding bHLH 1	4	33676818	33683540	-	6620	protein_coding	Helix-loop-helix DNA-binding domain containing protein	-
Os04g0605300	531.715	513.211	531.004	665.889	637.014	634.281	525.31	645.728	-0.297668	0.00944414	0.18501	intracellular Ras-group-related LRR protein 1	4	30553037	30558393	-	1502	protein_coding	Leucine-rich repeat, typical subtype containing protein	-
Os08g0502700	2962.11	2359.3	2446.01	2659.67	3890.07	3407.07	2589.14	3318.94	-0.358231	0.009479	0.185545	-	8	24828163	24830863	-	1554	protein_coding	Pyridoxal phosphate-dependent transferase, major region, subdomain 1 domain containing protein	Aminotran_5
Os04g0556300	203.771	234.041	174.177	263.055	280.328	292.745	203.996	278.709	-0.452054	0.0094941	0.185692	GLUTATHIONE PEROXIDASE 1	4	27838701	27840702	+	807	protein_coding	Glutathione peroxidase	GSHPx
Os01g0767600	3538.4	3029.94	3374.32	3071.24	2581.53	2572.11	3314.22	2741.63	0.273631	0.00952668	0.186009	-	1	32346889	32350070	+	1526	protein_coding	Conserved hypothetical protein	-
Os04g0604250	70.0463	101.803	51.7823	131.042	129.704	109.549	74.5437	123.432	-0.730389	0.00953224	0.186009	-	4	30477844	30478399	-	481	protein_coding	Conserved hypothetical protein	-
Os11g0590900	0	0	2.82449	13.5896	6.276	10.1264	0.941496	9.99733	-3.34372	0.00953309	0.186009	-	11	22444128	22445393	+	1266	protein_coding	Similar to NB-ARC domain containing protein	-
Os03g0183200	63.6784	92.357	73.4367	102.893	114.014	153.737	76.4907	123.548	-0.693435	0.00956048	0.186221	ETHYLENE RESPONSE FACTOR 69	3	4367273	4368453	-	749	protein_coding	Similar to AP2 domain containing protein, expressed	-
Os05g0256100	1148.33	1047.41	1068.6	896.912	905.835	920.582	1088.11	907.777	0.261201	0.00956177	0.186221	-	5	9461682	9474094	+	3281	protein_coding	Similar to SHR5-receptor-like kinase (Fragment)	Pkinase
Os04g0411100	49.8814	38.8319	62.1388	20.3844	32.426	20.2528	50.284	24.3544	1.05326	0.00956675	0.186221	-	4	20300878	20310009	-	2501	protein_coding	Hypothetical conserved gene	-
Os07g0509700	353.415	337.943	305.045	420.306	490.574	391.247	332.134	434.042	-0.385874	0.00957842	0.1863	-	7	19405852	19407067	-	1216	protein_coding	Peptidase S16, lon N-terminal domain containing protein	-
Os06g0651200	120.989	107.05	85.6762	166.958	144.348	155.578	104.572	155.628	-0.57675	0.00958849	0.186348	-	6	26659966	26660564	+	511	protein_coding	Conserved hypothetical protein	-
Os08g0442400	30.7779	38.8319	25.4204	46.5928	72.1739	63.5202	31.6767	60.7623	-0.941831	0.00960327	0.186488	APETALA2/ETHYLENE-RESPONSIVE ELEMENT BINDING PROTEIN 109	8	21564093	21568488	+	1866	protein_coding	Similar to BABY BOOM	AP2
Os04g0430150	5.30654	2.09902	7.53197	0	0	0	4.97918	0	4.79441	0.00966779	1	-	4	21329835	21332158	-	781	protein_coding	Hypothetical gene	-
Os07g0624700	673.93	799.728	638.335	921.179	906.881	814.715	703.997	880.925	-0.32373	0.00968543	0.187786	URA6	7	25878568	25882402	-	1048	protein_coding	UMP/CMP kinase a (EC 2.7.1.48)	ADK
Os07g0185900	2734.99	2738.17	3113.53	2383.03	2486.34	2419.29	2862.23	2429.55	0.236793	0.00969171	0.187786	-	7	4567730	4568349	-	620	protein_coding	Conserved hypothetical protein	-
Os03g0292200	1079.35	1054.76	936.789	1156.08	1279.26	1286.97	1023.63	1240.77	-0.278068	0.00969313	0.187786	-	3	10171907	10174512	+	1320	protein_coding	Adenine nucleotide translocator 1 domain containing protein	Mito_carr
Os01g0115300	42.4523	76.6143	88.5007	32.0326	31.38	43.2674	69.1891	35.56	0.960368	0.00971218	0.188007	-	1	808174	810139	-	1809	protein_coding	Hypothetical gene	-
Os03g0747900	340.68	343.19	352.12	256.261	243.718	290.904	345.33	263.627	0.388486	0.00973544	0.188308	Myosin XIE, Myosin class XI E	3	30764587	30773947	+	5107	protein_coding	Similar to Myosin heavy chain class XI E1 protein	Myosin_head
Os06g0143100	2742.42	3102.36	2595.71	2037.47	2570.02	2290.41	2813.49	2299.3	0.291223	0.00975286	0.188496	CADMIUM TOLERANT 2	6	2261681	2263972	-	685	protein_coding	Similar to Cadmium tolerant 1	-
novel.402	7313.47	6213.11	9959.15	5640.65	5876.42	6622.67	7828.57	6046.58	0.372718	0.00977033	0.188685	-	11	24892369	24893964	-	1441	-	PF04970:Lecithin retinol acyltransferase	-
Os04g0667800	30902.1	31121.2	28784.4	25072.8	26678.2	27249.2	30269.2	26333.4	0.200933	0.00979172	0.188949	RAD6 DNA-repair homolog Dhr6, Ubiquitin-conjugation enzyme, Ubiquitin-conjugating enzyme 16	4	34088171	34090534	-	1297	protein_coding	Ubiquitin-conjugating enzyme (EC 6.3.2.19) (Ubiquitin carrier protein)	UQ_con
Os01g0227100	789.613	645.449	747.548	893.029	893.283	899.409	727.537	895.24	-0.299144	0.00982235	0.189391	NON-YELLOW COLORING 1	1	7024297	7030591	+	2137	protein_coding	Chlorophyll b reductase, Leaf senescenc	adh_short
Os06g0233101	4.24523	3.14853	5.64898	17.4723	10.46	23.0146	4.34758	16.9823	-1.96251	0.00986625	0.190025	-	6	6915777	6916229	-	394	protein_coding	Hypothetical protein	-
Os01g0210500	1860.47	1774.72	1790.73	2082.12	2181.95	2069.47	1808.64	2111.18	-0.223063	0.00987228	0.190025	-	1	6007921	6009027	-	952	protein_coding	Similar to SOUL-like protein	-
Os03g0230300	292.921	325.348	427.439	240.73	243.718	276.175	348.57	253.541	0.46025	0.00987849	0.190025	SRO protein 1c	3	6895178	6898348	+	1823	protein_coding	Homologue of SRO (similar to RCD one), Regulation of stomatal closure, Abiotic stress respons	-
Os10g0406600	927.582	942.461	828.517	1023.1	1183.03	1085.37	899.52	1097.16	-0.286762	0.00990794	0.190442	-	10	13905198	13906597	-	602	protein_coding	Complex 1 LYR protein family protein	-
Os05g0476700	531.715	777.688	826.634	628.033	497.896	391.247	712.012	505.725	0.494436	0.00994449	0.190995	arm repeat protein, plant U-box-containing protein 2, U-box protein 2	5	23463142	23465536	+	2395	protein_coding	U-box E3ubiquitin ligase, Positive regulation of cold stress respons	U-box
Os03g0717900	158.135	158.476	151.581	225.199	212.338	205.29	156.064	214.275	-0.457607	0.00996543	0.191247	-	3	29064993	29067576	+	1729	protein_coding	Similar to ABRH7 (Fragment)	-
Os01g0391100	383.132	430.3	480.163	351.388	312.754	332.33	431.198	332.157	0.377086	0.0100213	0.192169	-	1	16536661	16542320	-	5122	protein_coding	Hypothetical gene	-
Os08g0290700	314.147	162.674	154.405	139.779	109.83	138.087	210.409	129.232	0.700714	0.0100669	0.192893	-	8	11607393	11608814	+	1303	protein_coding	Winged helix repressor DNA-binding domain containing protein	-
Os02g0666250	209.078	178.417	172.294	132.984	121.336	139.008	186.596	131.109	0.507132	0.0100818	0.193026	-	2	27046312	27046632	-	321	protein_coding	Hypothetical gene	-
Os09g0425500	275.94	302.259	373.774	209.668	260.454	225.543	317.324	231.888	0.454914	0.0100984	0.193194	-	9	15430853	15431370	+	518	protein_coding	Hypothetical gene	-
Os11g0485500	378.887	280.219	252.321	395.068	450.826	394.93	303.809	413.608	-0.446127	0.0101549	0.194061	-	11	17116033	17116704	-	672	protein_coding	Hypothetical protein	-
Os12g0223300	548.696	516.36	503.701	562.997	737.429	699.642	522.919	666.69	-0.350439	0.0101596	0.194061	-	12	6677664	6679751	+	1936	protein_coding	Similar to Outer membrane cytochrome b(5) (Fragment)	-
Os04g0605900	629.355	580.38	611.031	715.394	756.257	749.354	606.922	740.335	-0.286568	0.0102356	0.195361	RIBOSOMAL PROTEIN L7	4	30599917	30602262	+	1039	protein_coding	Similar to 60S ribosomal protein L7-2	-
Os02g0581900	247.285	288.616	278.683	218.404	169.452	208.052	271.528	198.636	0.449877	0.0102764	0.195988	-	2	22433561	22434501	+	941	protein_coding	Similar to Pentatricopeptide repeat protein PPR986-12	-
Os01g0124100	19.1035	17.8417	21.6544	44.6515	35.564	43.2674	19.5332	41.1609	-1.07454	0.0102845	0.19599	BOWMAN-BIRK INHIBITOR 3-2	1	1345118	1346047	-	930	protein_coding	Proteinase inhibitor I12, Bowman-Birk family protein	-
Os12g0111700	118.866	137.486	133.692	86.3909	80.5419	92.9788	130.015	86.6372	0.584775	0.0103054	0.196179	-	12	610219	612177	+	723	protein_coding	Conserved hypothetical protein	-
Os04g0652600	146.46	163.724	166.645	58.241	105.646	128.881	158.943	97.5895	0.703179	0.0103104	0.196179	-	4	33245194	33251252	+	1823	protein_coding	Similar to OSIGBa0113E10.15 protein	-
Os12g0159600	4515.86	4142.42	3928.86	3827.41	3514.56	3232.16	4195.72	3524.71	0.251361	0.0103304	0.196329	-	12	2979707	2980850	-	1144	protein_coding	Harpin-induced 1 domain containing protein	-
Os09g0306400	1664.13	1868.13	2548.63	1432.73	1501.01	1740.82	2026.96	1558.19	0.379735	0.0103344	0.196329	b-ZIP TRANSCRIPTION FACTOR 71	9	7871589	7873655	+	1650	protein_coding	bZIP transcription factor, Drought and salt toleranc	bZIP_1
Os11g0539000	163.441	120.694	117.687	164.046	209.2	216.337	133.941	196.527	-0.554778	0.0103483	0.196441	OsSTA262	11	19656814	19658769	+	1956	protein_coding	F-box domain, cyclin-like domain containing protein	-
Os03g0320800	24.4101	17.8417	33.8939	14.5603	4.184	5.52349	25.3819	8.08925	1.64905	0.010369	0.196682	-	3	11585300	11590208	+	3827	protein_coding	Similar to Leucine Rich Repeat family protein, expressed	-
Os03g0703300	356.599	288.616	300.337	346.534	503.126	431.753	315.184	427.138	-0.43828	0.010387	0.196871	-	3	28260587	28266450	-	2205	protein_coding	Calponin-like actin-binding domain containing protein	-
Os09g0128750	1.06131	4.19804	10.3565	0	0	0	5.20527	0	4.86145	0.0104142	1	-	9	2231659	2232764	-	678	protein_coding	Hypothetical gene	-
Os06g0226500	37.1458	17.8417	23.5374	35.9153	62.76	67.2025	26.175	55.2926	-1.08106	0.010423	0.197401	BRASSINOSTEROID UPREGULATED 1	6	6556697	6557748	+	798	protein_coding	Helix-loop-helix protein, Brassinosteroid signalin	-
Os08g0535900	72.1689	53.5251	43.3088	84.4495	93.0939	105.867	56.3343	94.4701	-0.750197	0.0104367	0.197438	-	8	26769337	26769904	-	568	protein_coding	Hypothetical protein	-
Os02g0759900	324.76	288.616	320.109	441.661	394.342	372.836	311.161	402.946	-0.372489	0.0104411	0.197438	-	2	31999250	32001236	+	989	protein_coding	Similar to threonine endopeptidase	-
Os11g0109900	407.542	415.606	412.375	312.56	321.122	338.774	411.841	324.152	0.34511	0.0104701	0.197811	DRB7	11	457195	461678	-	1829	protein_coding	Double-stranded RNA-binding-like domain containing protein	-
novel.1218	0	2.09902	25.4204	0	1.046	0	9.17314	0.348666	4.71782	0.0104769	0.197811	-	7	5366917	5382620	+	5645	-	PF04195:Putative gypsy type transposon|PF04094:Protein of unknown function (DUF390)	Transposase_28
Os01g0905700	1903.99	1608.9	2038.34	1390.02	1610.84	1529.09	1850.41	1509.98	0.293752	0.0104853	0.197816	-	1	39429069	39432424	+	1296	protein_coding	Zinc finger, RING/FYVE/PHD-type domain containing protein	-
Os04g0446750	97.6403	112.298	119.57	75.7134	70.082	66.2819	109.836	70.6924	0.637221	0.0105376	0.198649	-	4	22268375	22272141	+	3767	protein_coding	Hypothetical gene	-
Os06g0142300	379.948	286.517	451.918	390.215	611.91	592.855	372.794	531.66	-0.510942	0.0105694	0.198995	early nodulin 93 gene	6	2205750	2206509	-	580	protein_coding	Early nodulin 93 ENOD93 protein family protein	-
novel.1017	8.49046	10.4951	29.1864	3.88274	2.092	4.60291	16.0573	3.52588	2.18413	0.0105732	0.198995	-	5	29064610	29066133	+	1293	-	PF03106:WRKY DNA -binding domain	WRKY
Os07g0491600	790.674	819.668	776.735	640.651	600.404	704.245	795.692	648.433	0.294333	0.0105813	0.198995	-	7	18321784	18324648	+	1196	protein_coding	Conserved hypothetical protein	-
Os01g0136100	1345.74	951.907	1501.69	1203.65	751.027	749.354	1266.44	901.343	0.490831	0.0105884	0.198995	16.9 KDA CLASS I HEAT SHOCK PROTEIN 1	1	1948773	1949587	-	815	protein_coding	16.9 kDa class I heat shock protein 1	-
Os07g0638400	4.24523	3.14853	63.0803	5.8241	3.138	2.76175	23.4913	3.90795	2.59382	0.0106113	0.199273	-	7	26551676	26552939	+	1047	protein_coding	Similar to 1-Cys peroxiredoxin	-
Os04g0614700	1604.7	1783.12	1963.02	1389.05	1464.4	1567.75	1783.61	1473.73	0.275574	0.0106346	0.199557	-	4	31194936	31196293	+	888	protein_coding	Similar to OSIGBa0126B18.8 protein	-
Os09g0483100	1.06131	1.04951	1.88299	13.5896	15.69	2.76175	1.33127	10.6804	-2.98605	0.0106625	0.199928	-	9	18662882	18663545	+	664	protein_coding	EF-Hand type domain containing protein	-
Os01g0673700	18.0422	13.6436	15.0639	32.0326	42.886	31.2998	15.5833	35.4061	-1.18281	0.0106822	0.200144	Dof zinc factor 5, Dof transcription factor 5	1	27676501	27681662	+	990	protein_coding	Similar to Dof3 (Fragment)	zf-Dof
Os06g0206000	266.388	319.051	302.22	189.283	234.304	233.828	295.887	219.138	0.433661	0.0106943	0.200217	CARBAMOYLPUTRESCINE AMIDASE 3	6	5356602	5358952	+	978	protein_coding	Similar to carbon-nitrogen hydrolase family protein	CN_hydrolase
Os09g0293500	152.828	182.615	173.235	205.785	231.166	272.492	169.56	236.481	-0.480333	0.0107096	0.200217	BRI1 LIKE 1	9	6954967	6959667	-	4284	protein_coding	BR receptor kinase, Brassinosteroid (BR) perception in the roo	Pkinase
Os05g0124000	966.851	939.313	735.309	782.371	547.058	678.469	880.491	669.299	0.394453	0.0107106	0.200217	OsSTA138	5	1348492	1354679	-	2152	protein_coding	Ankyrin repeat domain containing protein	-
Os04g0676400	2070.61	1983.58	2158.85	1720.05	1758.32	1828.28	2071.01	1768.88	0.227583	0.0107198	0.200234	-	4	34533897	34536098	+	1339	protein_coding	Similar to H0101F08.4 protein	-
Os03g0701200	416.032	357.883	476.397	424.189	566.932	795.383	416.771	595.501	-0.514819	0.0107505	0.200234	-	3	28143097	28146251	+	1144	protein_coding	Similar to Sugar-starvation induced protein (Fragment)	-
Os03g0241900	723.811	839.609	853.937	1679.28	935.123	846.936	805.786	1153.78	-0.517761	0.0107513	0.200234	-	3	7500164	7503768	-	1782	protein_coding	Similar to Senescence-associated protein 12	-
Os06g0478600	76.4141	69.2677	64.9633	56.2997	19.874	29.4586	70.215	35.2108	0.992324	0.010756	0.200234	-	6	16198162	16200384	+	2223	protein_coding	Leucine-rich repeat, N-terminal domain containing protein	LRRNT_2
Os08g0198900	153.89	107.05	140.283	108.717	74.2659	67.2025	133.741	83.395	0.681853	0.0107574	0.200234	WRKY GENE 118	8	5713945	5719160	-	3456	protein_coding	Conserved hypothetical protein	hATC
Os05g0466100	558.248	647.548	675.053	508.638	445.596	530.255	626.95	494.83	0.341176	0.0107742	0.200234	CCT domain-containing gene 17, CCT (CO, CO-LIKE and TOC1) domain protein 17, CCT domain protein 17, CCT MOTIF FAMILY (CMF) gene 5	5	22874242	22875817	-	1379	protein_coding	CCT domain containing protein	CCT
Os11g0474100	512.611	525.805	482.046	578.528	655.842	653.613	506.821	629.328	-0.312717	0.0107746	0.200234	-	11	16366474	16367249	-	776	protein_coding	Conserved hypothetical protein	-
Os06g0360300	161.319	130.139	134.634	103.863	95.1859	87.4553	142.031	95.5015	0.57244	0.0107802	0.200234	-	6	14880277	14892856	-	1139	protein_coding	NAD(P)-binding domain containing protein	-
Os11g0160400	15.9196	8.39609	8.47347	12.6189	43.932	38.6644	10.9297	31.7384	-1.5413	0.010785	0.200234	-	11	2932659	2933842	+	1184	protein_coding	Conserved hypothetical protein	-
Os05g0349500	153.89	126.991	131.81	185.401	196.648	196.084	137.563	192.711	-0.487036	0.0108183	0.200699	-	5	16502945	16506613	-	2127	protein_coding	Pleckstrin homology-type domain containing protein	-
Os02g0813183	8.49046	7.34658	15.0639	0	3.138	0.920582	10.3003	1.35286	2.96425	0.0108325	0.200811	-	2	34829080	34831267	-	1724	protein_coding	Hypothetical protein	-
novel.1147	87.0272	99.7036	63.0803	123.277	150.624	117.835	83.2703	130.578	-0.650853	0.0108669	0.201212	-	6	2798290	2799878	-	1589	-	-	-
Os09g0115400	390.561	308.556	352.12	453.309	449.78	446.482	350.412	449.857	-0.36046	0.0108705	0.201212	Polyadenylate-binding protein	9	1212964	1218005	-	2409	protein_coding	Similar to Poly(A)-binding protein	RRM_1
Os01g0872900	24.4101	28.3368	18.8299	10.6775	7.32199	7.36466	23.8589	8.45473	1.49384	0.0109129	0.201843	-	1	37860133	37861943	-	1497	protein_coding	Protein of unknown function DUF635 family protein	DUF635
Os03g0366000	351.293	363.131	466.982	275.674	327.398	281.698	393.802	294.923	0.419351	0.0109226	0.20187	-	3	14298449	14301345	-	612	protein_coding	Similar to Chaperonin	-
Os07g0475800	233.488	236.14	184.533	283.44	322.168	278.936	218.054	294.848	-0.436297	0.0109621	0.202309	-	7	17195348	17196977	-	1263	protein_coding	Eukaryotic rRNA processing family protein	-
Os05g0489700	609.19	666.44	557.366	758.104	793.913	715.292	610.999	755.77	-0.307079	0.0109628	0.202309	b-ZIP TRANSCRIPTION FACTOR 42	5	24062649	24065939	+	1730	protein_coding	bZIP transcription factor, Modulation of the floral transition, Floral represso	bZIP_1
Os10g0206500	201.648	166.872	246.672	129.101	132.842	161.102	205.064	141.015	0.540705	0.0110322	0.203336	-	10	7557620	7564109	+	868	protein_coding	Pollen Ole e 1 allergen/extensin domain containing protein	-
Os01g0902700	79.598	81.8619	86.6177	44.6515	54.392	51.5526	82.6925	50.1987	0.721451	0.0110395	0.203336	-	1	39307443	39310557	+	2034	protein_coding	Similar to Peptide transporter PTR2	-
Os08g0436000	2015.42	2123.16	2223.81	1799.65	1861.88	1775.8	2120.8	1812.44	0.227044	0.0110534	0.203336	-	8	21173495	21179162	-	1813	protein_coding	Nucleotide-binding, alpha-beta plait domain containing protein	RRM_1
Os02g0764400	370.396	401.963	365.301	256.261	349.364	227.384	379.22	277.669	0.451584	0.0110588	0.203336	OsSTA79	2	32197044	32199486	+	1876	protein_coding	Similar to Galactoside 2-alpha-L-fucosyltransferase (EC 2.4.1.69) (Xyloglucan alpha-(1,2)-fucosyltransferase) (PsFT1)	-
Os04g0432600	1131.35	970.798	923.608	1216.27	1326.33	1164.54	1008.59	1235.71	-0.293181	0.01106	0.203336	-	4	21466501	21468612	-	701	protein_coding	Similar to H0315E07.2 protein	-
Os11g0225100	712.137	681.133	724.952	584.352	534.506	606.664	706.074	575.174	0.29534	0.011124	0.204359	-	11	6541924	6546026	-	3710	protein_coding	Nucleotide binding site-leucine rich repeats (NBS-LRRs) protein, Resistance to the blast fungus, (Nippponbare: susceptible to the blast fungus carrying the AVR-Pia	NB-ARC
Os12g0508300	1368.02	1308.74	1227.71	1448.26	1679.87	1547.5	1301.49	1558.54	-0.260104	0.0111989	0.205582	-	12	19536639	19538295	+	457	protein_coding	40S ribosomal protein S29	-
Os03g0407100	128.418	115.446	142.166	180.547	183.05	181.355	128.677	181.651	-0.495861	0.0112149	0.205721	-	3	16715256	16715939	+	684	protein_coding	Protein of unknown function DUF1677, plant family protein	-
Os06g0715400	847.984	837.51	832.283	956.124	1041.82	1014.48	839.259	1004.14	-0.258702	0.0112329	0.205728	-	6	30367351	30370711	+	1748	protein_coding	t-snare domain containing protein	-
Os05g0439400	1687.48	1486.11	1595.84	1499.71	1234.28	1055.91	1589.81	1263.3	0.33185	0.0112346	0.205728	plant U-box-containing protein 44, U-box protein 44	5	21525171	21526731	+	1561	protein_coding	Similar to Arm repeat containing protein	U-box
Os03g0678400	587.964	497.468	573.371	476.606	424.676	407.818	552.935	436.366	0.341898	0.0112476	0.205728	RING DOMAIN-CONTAINING PROTEIN 4	3	26863036	26864940	+	1905	protein_coding	Zinc finger, RING/FYVE/PHD-type domain containing protein	-
Os08g0118000	197.403	208.853	186.416	232.964	258.362	325.886	197.557	272.404	-0.465108	0.0112653	0.205728	AT-hook motif nuclear localized protein 1	8	1007427	1011017	+	1846	protein_coding	Protein of unknown function DUF296 domain containing protein	-
Os07g0417200	1.06131	2.09902	73.4367	0.970684	0	0.920582	25.5324	0.630422	5.32296	0.0112664	0.205728	fatty acid desaturase 2-2, microsomal delta-12 fatty acid desaturase2-2	7	13223292	13224558	+	1267	protein_coding	Similar to Delta 12 oleic acid desaturase FAD2	-
Os01g0858350	1185.48	1291.95	1277.61	1043.49	956.043	1117.59	1251.68	1039.04	0.268197	0.0112782	0.205728	-	1	37097377	37099130	-	1754	protein_coding	Similar to cytochrome P450	p450
Os12g0121000	786.429	654.895	884.065	615.414	628.646	596.537	775.13	613.532	0.33823	0.0112807	0.205728	-	12	988599	989874	-	895	protein_coding	Conserved hypothetical protein	-
Os12g0104300	4263.27	4300.9	4797.87	4148.7	3409.96	3632.62	4454.01	3730.43	0.255805	0.0112824	0.205728	D53-like	12	220457	225793	+	4867	protein_coding	Clp, N-terminal domain containing protein	-
Os02g0527300	44.5749	73.4658	70.6122	108.717	85.7719	118.755	62.8843	104.415	-0.731177	0.0113027	0.205945	HEAT STRESS TRANSCRIPTION FACTOR A3	2	19309756	19312859	-	1806	protein_coding	Similar to Heat shock transcription factor 31 (Fragment)	HSF_DNA-bind
Os04g0543500	343.864	318.002	306.928	500.873	422.584	359.027	322.931	427.495	-0.404713	0.0113135	0.205989	-	4	27210846	27211225	+	380	protein_coding	Hypothetical conserved gene	-
Os02g0686100	76.4141	73.4658	128.985	55.329	51.254	55.2349	92.955	53.9393	0.788039	0.0113881	0.206991	-	2	28096979	28098029	-	1051	protein_coding	Similar to RING-H2 finger protein ATL1B	-
Os07g0561500	444.688	380.973	384.131	540.671	556.472	454.768	403.264	517.303	-0.359028	0.011395	0.206991	-	7	22416201	22417146	+	946	protein_coding	Short-chain dehydrogenase/reductase SDR domain containing protein	-
Os12g0287200	577.351	562.538	516.882	653.27	761.487	648.09	552.257	687.616	-0.31614	0.0113978	0.206991	mago nashi, Mago protein, Mago nashi protein, rice mago nashi homolog, MAGO NASHI 2	12	10959539	10962329	+	805	protein_coding	Core subunit of exon junction complex (EJC), Multiple organ development and reproductio	-
Os08g0545700	79.598	70.3172	69.6707	113.57	119.244	104.026	73.1953	112.28	-0.617296	0.0114024	0.206991	-	8	27329441	27331356	+	1242	protein_coding	Similar to TraB protein-related	-
Os03g0740800	182.545	174.219	194.89	128.13	124.474	140.849	183.884	131.151	0.487242	0.0114197	0.207152	XRCC4	3	30395654	30398369	+	1140	protein_coding	DNA double-strand break repair and VJ recombination XRCC4, C-terminal domain containing protein	-
novel.1104	116.744	125.941	87.5592	189.283	162.13	141.77	110.081	164.394	-0.580655	0.0114357	0.207288	-	6	13440576	13441952	+	1275	-	-	-
Os08g0139100	100.824	90.258	121.453	147.544	164.222	148.214	104.178	153.327	-0.554544	0.0114537	0.207461	-	8	2178165	2180179	-	1205	protein_coding	Similar to DAG protein, chloroplast precursor	-
Os08g0171216	94.4563	94.456	75.3197	112.599	158.992	132.564	88.0774	134.718	-0.613883	0.0115423	0.20889	-	8	4177561	4178512	-	952	protein_coding	Similar to Transcription factor AP2D9	-
Os06g0713000	394.806	349.487	418.966	314.502	279.282	304.713	387.753	299.499	0.372686	0.01155	0.20889	B-box-containing protein 22	6	30196103	30197569	+	1380	protein_coding	Zinc finger, B-box domain containing protein	zf-B_box
novel.327	5.30654	2.09902	0.941496	15.5309	12.552	11.9676	2.78235	13.3502	-2.28235	0.0115581	0.20889	-	11	24723140	24723649	+	510	-	-	-
Os04g0612900	226.058	201.506	224.076	286.352	299.156	275.254	217.214	286.921	-0.400685	0.0115708	0.208965	-	4	31076518	31077776	+	730	protein_coding	Vacuolar ATPase assembly integral membrane protein VMA21-like domain domain containing protein	-
Os01g0559825	1430.64	1177.55	1508.28	1283.24	994.745	940.835	1372.16	1072.94	0.355149	0.0116331	0.209936	-	1	21261706	21262137	-	432	protein_coding	Hypothetical protein	-
Os01g0231700	641.03	610.816	643.042	811.492	807.511	704.245	631.629	774.416	-0.29339	0.0116554	0.210184	-	1	7278745	7280241	-	705	protein_coding	Similar to 60S acidic ribosomal protein P2-B (CaRP2B)	-
Os03g0813700	253.652	252.932	289.981	205.785	206.062	183.196	265.522	198.348	0.422559	0.0117214	0.211218	-	3	34088986	34089787	+	621	protein_coding	Proteinase inhibitor I29, cathepsin propeptide domain containing protein	-
novel.236	20.1648	24.1388	21.6544	28.1498	143.302	19.3322	21.986	63.5947	-1.52845	0.0117572	0.211707	-	10	4121226	4124200	-	2439	-	-	-
Os02g0830300	554.002	700.024	581.845	525.14	437.228	474.1	611.957	478.823	0.353283	0.0117908	0.212016	-	2	35693609	35699417	-	4464	protein_coding	Conserved hypothetical protein	-
Os04g0660600	871.333	844.857	747.548	955.153	1098.3	962.929	821.246	1005.46	-0.292141	0.0117916	0.212016	-	4	33720826	33723387	-	573	protein_coding	ATPase, V0 complex, subunit E domain containing protein	-
Os01g0359800	6.36784	17.8417	19.7714	1.94137	4.184	3.68233	14.6603	3.26923	2.17151	0.0118095	0.212181	-	1	14599119	14603058	-	3940	protein_coding	Similar to NB-ARC domain containing protein	NB-ARC
Os01g0695700	8436.33	9701.68	8022.49	7356.81	7787.46	6974.33	8720.17	7372.87	0.242129	0.0118284	0.212365	MULTIDRUG RESISTANCE 9	1	28768976	28780102	+	3819	protein_coding	Similar to MDR-like ABC transporter	ABC_membrane
Os12g0171500	42.4523	43.03	53.6653	69.8893	106.692	67.2025	46.3825	81.2612	-0.803819	0.0118566	0.212715	-	12	3634846	3635935	-	1090	protein_coding	Conserved hypothetical protein	-
Os02g0162000	731.241	633.905	508.408	756.163	876.547	779.733	624.518	804.148	-0.365497	0.0118794	0.212813	-	2	3344787	3347407	-	705	protein_coding	Cytochrome c oxidase, subunit VIIa domain containing protein	-
Os11g0502700	875.578	886.837	866.177	1086.2	1073.2	984.102	876.197	1047.83	-0.257866	0.0118794	0.212813	-	11	17911046	17912013	+	968	protein_coding	Glycosyl transferase, family 31 domain containing protein	-
Os06g0140700	489.263	434.498	405.785	515.433	601.45	563.396	443.182	560.093	-0.338264	0.0120153	0.214897	HOMEOBOX GENE 2	6	2137590	2139091	+	1391	protein_coding	Similar to Homeodomain leucine zipper protein (Fragment)	Homeobox
Os02g0548700	206.955	272.873	190.182	478.547	259.408	274.333	223.337	337.43	-0.596442	0.012019	0.214897	plant U-box-containing protein 43, U-box protein 43	2	20588289	20589687	-	1399	protein_coding	Similar to ubiquitin-protein ligase	U-box
Os02g0635200	1066.61	850.104	1033.76	778.489	812.741	805.509	983.494	798.913	0.300146	0.012022	0.214897	nitrilase 1, Nitrilase 2	2	25465734	25469526	+	1487	protein_coding	Similar to Nitrilase 2 (EC 3.5.5.1)	CN_hydrolase
Os12g0573000	423.462	458.636	447.211	353.329	351.456	353.504	443.103	352.763	0.329039	0.0120463	0.215175	-	12	23617099	23624066	+	2822	protein_coding	Domain of unknown function DUF304l domain containing protein	-
Os10g0554200	229.242	174.219	152.522	236.847	294.972	252.24	185.328	261.353	-0.49712	0.0120639	0.215228	nitrate transporter 1.1B	10	21757771	21762202	-	2393	protein_coding	TGF-beta receptor, type I/II extracellular region family protein	-
Os09g0468300	702.585	533.152	786.15	512.521	507.31	535.779	673.962	518.537	0.378809	0.0120711	0.215228	-	9	17790438	17792028	-	1576	protein_coding	Hypothetical conserved gene	-
novel.1239	303.534	325.348	355.886	296.059	200.832	221.86	328.256	239.584	0.454235	0.0120963	0.215228	-	7	19089110	19093964	+	1406	-	-	-
Os04g0491700	1933.7	1956.29	1961.14	2263.64	2193.46	2315.26	1950.38	2257.45	-0.211054	0.0121044	0.215228	-	4	24567146	24571583	-	2575	protein_coding	Sugar/inositol transporter domain containing protein	Sugar_tr
Os01g0222600	1180.17	933.015	1072.36	1059.99	1494.73	1593.53	1061.85	1382.75	-0.380998	0.0121052	0.215228	-	1	6704187	6704746	-	560	protein_coding	Conserved hypothetical protein	-
Os02g0745100	1442.32	1406.34	1747.42	1213.36	1356.66	1182.95	1532.03	1250.99	0.293235	0.0121172	0.215228	LOW SILICON RICE 1	2	31266328	31269935	+	1408	protein_coding	Aquaporin NIP III subfamily protein, Aquaporin, Silicon influx transporter, Arsenic species (As) uptake, Arsenite efflux, Selenite (Se) uptake, Water transpor	-
Os02g0813600	107.192	95.5055	80.0272	48.5342	54.392	69.0437	94.2416	57.3233	0.713635	0.0121211	0.215228	-	2	34853787	34855494	+	1708	protein_coding	Thiolase-like, subgroup domain containing protein	-
Os11g0102900	3.18392	5.24756	56.4898	3.88274	4.184	3.68233	21.6404	3.91635	2.47418	0.0121227	0.215228	-	11	117292	124378	-	3114	protein_coding	Similar to predicted protein	Pkinase
Os01g0934300	1002.94	984.441	1116.61	863.909	784.499	905.853	1034.66	851.42	0.28112	0.0121358	0.215228	-	1	40984511	40992954	+	3891	protein_coding	Similar to Flowering-time protein isoform alpha	-
Os07g0654450	5.30654	10.4951	15.0639	19.4137	26.15	40.5056	10.2885	28.6898	-1.4723	0.0121371	0.215228	-	7	27490581	27491105	+	525	protein_coding	Hypothetical conserved gene	-
Os08g0127100	416.032	415.606	512.174	532.906	533.46	684.913	447.938	583.759	-0.381803	0.0122134	0.216424	Histidine Transporter, lysine and histidine transporter 1, lysine-histidine-like transporter 1	8	1561754	1566957	+	1815	protein_coding	Amino acid transporter, transmembrane family protein	Aa_trans
Os06g0116800	2310.47	2171.44	2415.88	1906.42	1912.09	2063.95	2299.26	1960.82	0.229721	0.0122304	0.216568	DnaJ domain protein A9	6	927339	932583	-	1686	protein_coding	Similar to GFA2	DnaJ_C
Os02g0603000	64.7397	99.7036	148.756	57.2704	42.886	72.726	104.4	57.6274	0.85711	0.0122515	0.216641	-	2	23609300	23610643	-	1344	protein_coding	Protein kinase, core domain containing protein	Pkinase
Os08g0292000	1213.07	1196.44	1079.9	1050.28	923.617	906.773	1163.14	960.224	0.276184	0.0122567	0.216641	-	8	11702643	11711035	+	2891	protein_coding	Homeodomain-leucine zipper (HD-ZIP) transcription factor, Drought tolerance, Lignin biosynthesis, Stomatal closur	START
Os07g0661400	2842.18	2744.47	2267.12	3475.05	3223.77	2869.45	2617.93	3189.42	-0.285081	0.012261	0.216641	-	7	27890235	27891316	-	963	protein_coding	Conserved hypothetical protein	-
Os02g0769100	1720.38	1711.75	1884.88	1507.47	1525.07	1500.55	1772.34	1511.03	0.230497	0.0122809	0.216836	SMALL AUXIN-UP RNA 12	2	32418493	32419361	+	869	protein_coding	Auxin responsive SAUR protein family protein	Auxin_inducible
Os07g0546700	1772.38	1693.91	1585.48	1881.19	2104.55	1978.33	1683.92	1988.02	-0.239633	0.0123156	0.217292	-	7	21672642	21674132	-	490	protein_coding	Similar to 60S ribosomal protein L38	-
Os09g0482840	18.0422	13.6436	11.298	51.4463	25.104	27.6175	14.3279	34.7226	-1.28207	0.0123578	0.217879	-	9	18641600	18642303	+	704	protein_coding	EF hand domain containing protein	-
Os04g0253000	379.948	610.816	503.701	554.261	674.67	833.127	498.155	687.352	-0.464646	0.0123715	0.217965	G1/S-phase gene H1	4	9993501	9994503	+	890	protein_coding	Similar to Histone H1	-
Os10g0436800	136.909	119.644	109.214	156.28	173.636	193.322	121.922	174.413	-0.518649	0.0124191	0.218646	-	10	15601210	15604281	+	1326	protein_coding	Similar to flavoprotein wrbA	FMN_red
Os11g0667700	7.42915	8.39609	13.181	47.5635	23.012	14.7293	9.66873	28.4349	-1.54883	0.0124334	0.218682	RECEPTOR-LIKE CYTOPLASMIC KINASE 348	11	26946159	26946885	+	727	protein_coding	Similar to Protein kinase domain containing protein, expressed	Pkinase_Tyr
Os09g0553900	1083.59	971.847	969.741	1071.64	1427.79	1256.59	1008.39	1252.01	-0.312036	0.0124398	0.218682	-	9	21945942	21948965	+	3024	protein_coding	Conserved hypothetical protein	-
Os03g0817200	379.948	323.249	426.498	488.254	441.412	540.382	376.565	490.016	-0.379613	0.0124479	0.218682	aromatic and neutral amino acid transporter 2	3	34271361	34273067	+	1515	protein_coding	Amino acid transporter, transmembrane domain containing protein	Aa_trans
Os06g0257600	16.9809	13.6436	8.47347	4.85342	2.092	0.920582	13.0327	2.622	2.31464	0.0124697	0.218894	GDSL ESTERASE/LIPASE PROTEIN 82	6	8236902	8238699	+	1426	protein_coding	Esterase, SGNH hydrolase-type domain containing protein	Lipase_GDSL
Os07g0543000	1830.75	1845.04	1820.85	1565.71	1459.17	1653.37	1832.22	1559.42	0.232169	0.0124779	0.218894	basic helix-loop-helix protein 057	7	21466858	21469857	-	2604	protein_coding	Similar to Helix-loop-helix-like protein (Fragment)	HLH
Os01g0267900	560.37	468.082	484.871	598.912	662.118	625.075	504.441	628.702	-0.317847	0.0124948	0.219034	Calmodulin 1-3, calmodulin 1	1	9195546	9198962	-	791	protein_coding	Calmodulin, Ca<sup>2+</sup> sensor, Ca<sup>2+</sup> signallin	-
Os04g0676300	250.468	288.616	316.343	200.932	217.568	221.86	285.142	213.453	0.418836	0.0125092	0.21913	PYRD	4	34519564	34523544	+	1941	protein_coding	Similar to H0101F08.3 protein	DHO_dh
Os04g0397400	135.847	163.724	157.23	125.218	89.9559	92.0582	152.267	102.411	0.572188	0.0125198	0.219159	-	4	19612338	19612689	+	352	protein_coding	Conserved hypothetical protein	-
Os04g0490300	126.296	116.496	80.0272	235.876	167.36	118.755	107.606	173.997	-0.694946	0.0125405	0.219288	-	4	24504726	24505397	+	672	protein_coding	Similar to protein binding protein	-
Os05g0534600	1070.86	1114.58	1113.79	936.71	860.857	964.77	1099.74	920.779	0.255841	0.0125451	0.219288	-	5	26544666	26552137	-	3050	protein_coding	CASC3/Barentsz eIF4AIII binding domain containing protein	-
Os04g0209300	187.851	158.476	217.486	284.41	267.776	228.304	187.938	260.164	-0.466849	0.0125953	0.22001	MULTIDRUG RESISTANCE-ASSOCIATED PROTEIN 10	4	7317239	7325788	-	4967	protein_coding	Similar to Glutathione-conjugate transporter AtMRP4	ABC_tran
Os03g0225600	403.297	355.784	406.726	287.322	301.248	320.363	388.602	302.978	0.359128	0.0126768	0.221275	-	3	6587240	6587714	+	475	protein_coding	Conserved oligomeric complex COG6 family protein	-
Os08g0110600	32.9005	26.2378	26.3619	40.7687	60.668	61.679	28.5001	54.3719	-0.93326	0.0126952	0.221345	-	8	557525	558586	-	792	protein_coding	Protein of unknown function DUF1442 domain containing protein	-
Os03g0125300	2659.64	2648.97	3154.01	2089.88	2505.17	2410.08	2820.87	2335.05	0.273048	0.0126989	0.221345	-	3	1444996	1448651	+	1603	protein_coding	D111/G-patch domain containing protein	G-patch
Os08g0120500	1490.08	1409.49	1530.87	1558.92	1923.59	1861.42	1476.81	1781.31	-0.270183	0.0127536	0.222141	-	8	1121680	1126438	-	2788	protein_coding	Similar to Topoisomerase-like protein	-
Os02g0727300	264.265	232.991	227.842	205.785	174.682	131.643	241.7	170.703	0.502464	0.0127851	0.222412	plant U-box-containing protein 21, U-box protein 21	2	30266710	30271899	+	4080	protein_coding	Similar to Beta-catenin repeat family protein	U-box
Os02g0104700	284.43	281.269	241.023	327.121	371.33	350.742	268.907	349.731	-0.379999	0.0127873	0.222412	Nitric Oxide-Associated1	2	261338	265491	+	3186	protein_coding	Nitric oxide synthase, Chloroplast ribosome biogenesis and/or translation, Regulation of biosynthesis of chloroplast proteins at lower temperatur	-
Os03g0161800	3039.58	3187.37	3162.49	2410.21	2643.24	2904.44	3129.81	2652.63	0.23855	0.0127996	0.222469	SUBMERGENCE-INDUCED PROTEIN 2A	3	3338349	3341034	+	1112	protein_coding	Similar to SIPL	-
novel.1279	127.357	132.238	96.0326	85.4202	66.944	76.4083	118.543	76.2575	0.633306	0.012809	0.222473	-	7	5911378	5920060	-	4062	-	PF13976:GAG-pre-integrase domain|PF00665:Integrase core domain	rve
novel.971	57.3106	65.0697	39.5429	79.5961	103.554	87.4553	53.9744	90.2018	-0.743686	0.0128296	0.222674	-	5	3283677	3287859	+	928	-	-	-
Os03g0151800	1191.85	1128.22	1538.41	1029.9	1056.46	1006.2	1286.16	1030.85	0.32005	0.0128583	0.223014	PREMATURE SENESCENCE AND DEATH 128	3	2852295	2856681	-	2912	protein_coding	Similar to Cell division control protein 48 homolog A (AtCDC48a)	AAA
Os03g0414400	38.2071	33.5844	34.8354	54.3583	60.668	74.5672	35.5423	63.1978	-0.832054	0.0128817	0.223261	-	3	17172478	17174177	-	602	protein_coding	Conserved hypothetical protein	-
Os01g0253900	187.851	167.922	261.736	254.319	300.202	316.68	205.836	290.4	-0.494234	0.012914	0.223664	-	1	8404247	8408353	+	2714	protein_coding	Similar to triacylglycerol lipase	Lipase_3
Os01g0206600	135.847	171.07	115.804	208.697	195.602	196.084	140.907	200.128	-0.508307	0.0129456	0.223921	-	1	5807990	5808568	+	481	protein_coding	Conserved hypothetical protein	-
Os01g0118400	543.389	462.834	474.514	574.645	648.52	621.393	493.579	614.852	-0.317155	0.0129472	0.223921	-	1	1057177	1059852	-	2109	protein_coding	Similar to HGA6	-
Os01g0915900	1.06131	2.09902	12.2395	0	0	0	5.13326	0	4.84309	0.0129853	1	-	1	39918940	39920664	-	1491	protein_coding	Conserved hypothetical protein	-
Os01g0857650	32.9005	41.9804	23.5374	19.4137	4.184	12.8881	32.8061	12.1619	1.4217	0.0129971	0.22448	-	1	37065903	37068669	+	2172	protein_coding	Hypothetical protein	-
Os05g0241100	112.499	109.149	110.155	73.772	62.76	80.0906	110.601	72.2075	0.612874	0.0129978	0.22448	-	5	8590929	8597015	+	4996	protein_coding	Similar to predicted protein	-
Os08g0168000	9.55176	3.14853	0	24.2671	8.36799	25.7763	4.23343	19.4705	-2.22573	0.0130113	0.224554	terpene synthase 31, sesquiterpene synthase	8	3972195	3977096	+	1749	protein_coding	Similar to Sesquiterpene synthase	-
Os05g0466600	548.696	632.855	542.302	703.746	732.199	683.993	574.618	706.646	-0.298539	0.0130235	0.224607	-	5	22903115	22903786	+	672	protein_coding	Similar to Histone H4	-
Os12g0623600	1919.9	2033.95	2675.73	2377.21	3025.03	3012.14	2209.86	2804.79	-0.343528	0.0130518	0.224938	-	12	26629926	26632504	-	1471	protein_coding	Protein of unknown function DUF1637 family protein	-
Os12g0199000	0	0	0	3.88274	1.046	10.1264	0	5.01838	-4.75308	0.0130721	1	-	12	5132646	5135246	-	1194	protein_coding	Similar to Jasmonate-induced protein	-
Os06g0646700	445.749	416.656	375.657	540.671	498.942	511.844	412.687	517.152	-0.326678	0.0130752	0.225181	-	6	26421563	26427830	-	1099	protein_coding	Conserved hypothetical protein	-
Os11g0568666	0	0	0	3.88274	5.23	4.60291	0	4.57188	-4.61191	0.0130976	1	-	11	21193026	21194597	-	1572	protein_coding	Similar to OSIGBa0130K07.4 protein	-
novel.1403	7.42915	4.19804	4.70748	45.6222	13.598	6.44407	5.44489	21.8881	-2.00987	0.013109	0.22554	-	8	1073908	1075092	-	895	-	-	-
Os03g0769100	167.687	117.545	99.7986	177.635	186.188	204.369	128.343	189.397	-0.564477	0.0131144	0.22554	RIBOSOMAL PROTEIN S9	3	31845466	31847238	-	913	protein_coding	Chloroplast ribosomal protein S9, Early chloroplast developmen	-
Os09g0565200	33.9618	13.6436	25.4204	64.0651	47.07	41.4262	24.342	50.8538	-1.06257	0.0131301	0.225652	-	9	22505067	22507526	-	1288	protein_coding	Similar to Nucleic acid-binding protein precursor	RRM_1
Os07g0549900	37.1458	45.129	46.1333	88.3322	59.622	73.6466	42.8027	73.8669	-0.787151	0.0131559	0.225789	-	7	21827202	21827703	+	502	protein_coding	Similar to Histone H4	-
Os03g0221100	159.196	168.971	192.065	236.847	239.534	227.384	173.411	234.588	-0.434101	0.0131565	0.225789	-	3	6344978	6351569	+	1285	protein_coding	Peptidase S1C, HrtA/DegP2/Q/S domain containing protein	-
Os01g0369700	136.909	71.3668	195.831	73.772	83.6799	74.5672	134.702	77.3397	0.803505	0.013245	0.226917	PHI GLUTATHIONE S-TRANSFERASE 5	1	15170441	15171859	-	909	protein_coding	Similar to Glutathione S-transferase GST 8 (EC 2.5.1.18)	GST_C
Os06g0700000	785.367	813.371	674.111	680.45	581.576	544.985	757.617	602.337	0.330415	0.0132494	0.226917	Subtilisin 52, SUBTILISIN 52	6	29434390	29441037	+	2983	protein_coding	Peptidase S8, subtilisin-related domain containing protein	Peptidase_S8
Os10g0411800	2933.45	2787.5	3201.09	3467.28	3568.95	3364.73	2974.01	3466.99	-0.220945	0.0132566	0.226917	-	10	14330689	14331424	+	736	protein_coding	Similar to 40S ribosomal protein S17-3	-
Os09g0346600	71.1076	80.8124	97.9156	44.6515	46.024	58.9173	83.2785	49.8642	0.739802	0.0132593	0.226917	-	9	10849769	10852856	-	1265	protein_coding	Glucose/ribitol dehydrogenase family protein	adh_short
Os01g0900800	1034.77	923.57	798.389	1060.96	1295.99	1088.13	918.911	1148.36	-0.321818	0.0133515	0.228336	basic helix-loop-helix protein 109	1	39211307	39216467	+	4516	protein_coding	Helix-loop-helix DNA-binding domain containing protein	HLH
Os05g0105800	296.105	279.17	294.688	302.853	441.412	422.547	289.988	388.937	-0.423087	0.0134192	0.229255	-	5	313165	313673	+	365	protein_coding	Conserved hypothetical protein	-
novel.1064	406.481	320.101	297.513	472.723	430.952	431.753	341.365	445.143	-0.384291	0.0134239	0.229255	-	5	22904296	22906131	-	1160	-	-	-
Os03g0103400	838.433	1114.58	1274.79	810.521	788.683	904.012	1075.93	834.405	0.367109	0.0134381	0.229336	-	3	235340	238039	+	2700	protein_coding	GRAS transcription factor domain containing protein	GRAS
Os09g0260300	7.42915	4.19804	6.59048	0.970684	0	0	6.07256	0.323561	4.11615	0.0134464	1	-	9	4474949	4476159	+	1211	protein_coding	Conserved hypothetical protein	-
Os07g0432800	211.2	257.13	222.193	320.326	278.236	313.919	230.175	304.16	-0.40308	0.0134591	0.229535	-	7	14368433	14371039	-	2142	protein_coding	Similar to Typical P-type R2R3 Myb protein (Fragment)	-
Os01g0539400	2567.3	2906.1	2937.47	2247.13	2316.89	2550.93	2803.62	2371.65	0.241391	0.013476	0.229664	-	1	19824231	19826621	+	1984	protein_coding	Hypothetical protein	-
Os08g0487500	338.557	349.487	321.05	430.984	408.986	428.991	336.365	422.987	-0.331414	0.0135382	0.230494	-	8	24113051	24114250	-	1200	protein_coding	Zinc finger, RING/FYVE/PHD-type domain containing protein	-
Os08g0167800	310.963	164.773	139.341	687.244	310.662	413.341	205.026	470.416	-1.19881	0.013546	0.230494	terpene synthase, terpene synthase 30	8	3961276	3965426	+	1542	protein_coding	Similar to Sesquiterpene synthase	-
Os04g0529300	7.42915	12.5941	7.53197	37.8567	24.058	15.6499	9.18509	25.8549	-1.49492	0.0135571	0.230494	-	4	26467924	26468565	+	642	protein_coding	Hypothetical conserved gene	-
Os04g0635000	200.587	142.734	257.97	223.257	372.376	308.395	200.43	301.343	-0.585843	0.0135623	0.230494	-	4	32297571	32298126	-	556	protein_coding	Similar to H0315F07.10 protein	-
Os02g0639800	178.3	205.704	209.954	241.7	348.318	241.193	197.986	277.07	-0.482517	0.0135746	0.230543	RING DOMAIN-CONTAINING PROTEIN 2	2	25671552	25677242	-	4402	protein_coding	Hypothetical gene	zf-C3HC4
Os05g0118000	162.38	159.526	191.124	126.189	128.658	105.867	171.01	120.238	0.510863	0.0136153	0.231073	-	5	956022	957044	+	1023	protein_coding	SRR1 domain containing protein	SRR1
Os03g0736900	72.1689	101.803	107.331	70.8599	33.472	56.1555	93.7674	53.4958	0.807586	0.0136732	0.231798	-	3	30204128	30204899	+	772	protein_coding	Similar to Sorghum bicolor protein targeted either to mitochondria or chloroplast proteins T50848	-
Os02g0705500	2591.71	2214.47	2035.52	2561.64	2875.45	2809.62	2280.57	2748.9	-0.269738	0.0136769	0.231798	basic helix-loop-helix protein 079	2	29117082	29119291	-	1419	protein_coding	Helix-loop-helix DNA-binding domain containing protein	HLH
novel.1312	0	0	2.82449	10.6775	18.828	1.84116	0.941496	10.4489	-3.40678	0.0137794	0.233194	-	7	18954330	18955376	-	274	-	-	-
Os12g0636100	80.6593	73.4658	76.2612	47.5635	37.656	52.4732	76.7954	45.8976	0.739345	0.0137805	0.233194	-	12	27266477	27271439	+	1720	protein_coding	Tetratricopeptide-like helical domain containing protein	TPR_2
Os04g0688100	5389.32	4137.17	3322.54	5613.47	5443.38	5292.43	4283.01	5449.76	-0.347771	0.0137878	0.233194	class III peroxidase 59	4	35187443	35189187	-	1496	protein_coding	Peroxidase (EC 1.11.1.7)	-
Os05g0168800	543.389	542.597	471.69	626.091	747.889	591.934	519.225	655.305	-0.335657	0.0138086	0.233385	-	5	4129195	4134223	-	2519	protein_coding	KIP1-like domain containing protein	-
Os01g0964333	45.6362	32.5348	44.2503	58.241	64.852	94.82	40.8071	72.6377	-0.832867	0.0138395	0.233745	-	1	42488143	42488813	-	471	protein_coding	Hypothetical protein	-
Os01g0188900	66.8624	47.228	83.7932	43.6808	25.104	36.8233	65.9612	35.2027	0.90516	0.0138581	0.233899	-	1	4761327	4767478	-	1823	protein_coding	Similar to Ankyrin-like protein-like protein	-
Os05g0108100	1065.55	1109.33	1148.63	860.997	919.433	993.308	1107.84	924.579	0.260851	0.0138728	0.233985	-	5	453992	458256	-	1934	protein_coding	Protein of unknown function DUF707 family protein	-
Os04g0339800	9.55176	5.24756	16.0054	18.443	40.794	26.6969	10.2683	28.6446	-1.46748	0.0139009	0.234014	-	4	16021939	16023733	-	408	protein_coding	Similar to predicted protein	Pkinase
Os11g0633500	993.383	1068.4	1051.65	916.326	823.201	866.268	1037.81	868.598	0.256638	0.013913	0.234014	-	11	24911501	24917044	+	4514	protein_coding	Similar to NBS-LRR disease resistance protein homologue (Fragment)	NB-ARC
Os01g0757600	65.801	76.6143	43.3088	142.691	89.9559	84.6936	61.9081	105.78	-0.776402	0.0139188	0.234014	-	1	31815517	31816532	-	840	protein_coding	Similar to Myosin heavy chain-like protein (Fragment)	-
Os05g0542150	109.315	131.189	234.433	49.5049	62.76	139.928	158.312	84.0644	0.912009	0.0139307	0.234014	-	5	26911303	26914371	+	2876	protein_coding	Hypothetical gene	-
Os07g0602050	3.18392	1.04951	3.76599	17.4723	11.506	9.20582	2.66647	12.728	-2.24414	0.0139327	0.234014	-	7	24575162	24578091	-	1044	protein_coding	NAD(P)-binding domain domain containing protein	-
Os04g0602500	374.641	419.804	373.774	304.795	305.432	309.316	389.407	306.514	0.344896	0.0139467	0.234014	-	4	30405474	30409351	+	1756	protein_coding	Similar to Pectin acetylesterase	-
Os03g0654400	322.637	262.378	238.199	203.844	217.568	183.196	274.405	201.536	0.44506	0.0139476	0.234014	cationic amino acid transporter 4, MEU22 homolog	3	25504243	25509983	-	2463	protein_coding	Similar to Cationic amino acid transporter-like protein	-
Os04g0558700	113.56	111.248	168.528	62.1238	96.2319	89.2965	131.112	82.5507	0.670614	0.0139586	0.234014	-	4	27994902	27995820	-	919	protein_coding	Conserved hypothetical protein	-
Os04g0524500	464.853	419.804	669.404	347.505	369.238	425.309	518.02	380.684	0.445291	0.0139604	0.234014	YELLOW STRIP-LIKE GENE 13	4	26236705	26240648	-	2088	protein_coding	Oligopeptide transporter OPT superfamily protein	OPT
Os10g0498000	99.7629	93.4065	125.219	61.1531	65.898	76.4083	106.129	67.8198	0.64682	0.0139831	0.234104	-	10	18989312	18991116	-	1165	protein_coding	Similar to Epoxide hydrolase	-
Os01g0775200	1267.2	1412.64	1500.75	1164.82	1139.09	1200.44	1393.53	1168.12	0.254808	0.0139849	0.234104	-	1	32768618	32773224	+	3395	protein_coding	Conserved hypothetical protein	-
Os09g0521100	16.9809	9.4456	19.7714	44.6515	25.104	37.7439	15.3993	35.8331	-1.21581	0.0139982	0.234121	-	9	20357410	20359082	+	1492	protein_coding	Similar to 3-ketoacyl-CoA synthase	-
Os01g0705300	264.265	192.061	264.561	305.765	323.214	338.774	240.296	322.584	-0.424147	0.014005	0.234121	-	1	29240068	29246825	-	3166	protein_coding	Similar to PDE225/PTAC7	-
Os04g0462300	80.6593	74.5153	54.6068	112.599	138.072	87.4553	69.9271	112.709	-0.68941	0.0140337	0.23444	-	4	23094153	23095938	-	1114	protein_coding	Conserved hypothetical protein	-
Os12g0254400	253.652	299.111	203.363	308.678	346.226	365.471	252.042	340.125	-0.434298	0.0140837	0.235115	-	12	8670057	8679483	-	1393	protein_coding	Hypothetical protein	-
Os05g0501800	0	0	0	4.85342	7.32199	1.84116	0	4.67219	-4.63941	0.0140873	1	-	5	24702380	24703693	-	1092	protein_coding	SPL-like, EAR-containing (SPEAR) protein, Regulation of meiotic fate acquisitio	-
Os07g0633200	3388.75	3044.63	3323.48	2885.84	2847.21	2661.4	3252.29	2798.15	0.217145	0.0141292	0.235202	-	7	26265494	26268672	+	1090	protein_coding	Similar to SC35-like splicing factor SCL30a, 30a kD	RRM_1
Os10g0189100	1044.33	893.134	820.043	1126.96	1235.33	1042.1	919.168	1134.8	-0.304238	0.0141368	0.235202	Phosphoglucomutase, plastidic phosphoglucomutase	10	6167200	6174593	-	2130	protein_coding	Plastidic phosphoglucomutase, Starch synthesis in rice polle	PGM_PMM_III
Os05g0399100	859.659	702.123	756.963	937.681	1007.3	892.965	772.915	945.981	-0.291326	0.0141443	0.235202	-	5	19409584	19413589	+	1196	protein_coding	Similar to Endo-1,3;1,4-beta-D-glucanase	-
Os01g0689900	832.065	778.737	717.42	716.365	573.208	567.079	776.074	618.884	0.326003	0.0141491	0.235202	WALL-ASSOCIATED KINASE GENE 10	1	28482950	28496176	-	5926	protein_coding	Hypothetical conserved gene	Pkinase
Os08g0105901	46.6975	46.1785	25.4204	67.9479	81.5879	62.5996	39.4321	70.7118	-0.846577	0.01415	0.235202	-	8	307962	308998	-	1037	protein_coding	Hypothetical gene	p450
Os06g0646000	515.795	462.834	473.573	520.287	679.9	639.805	484.067	613.33	-0.341334	0.0141515	0.235202	-	6	26376114	26379069	-	1355	protein_coding	Methyltransferase type 11 domain containing protein	Methyltransf_11
Os08g0188151	28.6553	12.5941	22.5959	31.0619	46.024	61.679	21.2818	46.255	-1.12092	0.0141561	0.235202	-	8	5165230	5165766	-	537	protein_coding	Hypothetical gene	-
Os12g0291066	1.06131	0	0	8.73616	4.184	5.52349	0.353769	6.14788	-4.07947	0.014169	1	-	12	11262347	11263273	-	927	protein_coding	Hypothetical gene	-
Os10g0546400	123.112	128.04	142.166	166.958	186.188	196.084	131.106	183.077	-0.480688	0.014189	0.235567	SMR1	10	21360059	21360924	-	866	protein_coding	Conserved hypothetical protein	-
Os08g0547900	133.725	98.6541	174.177	98.0391	89.9559	68.1231	135.519	85.3727	0.670212	0.0141972	0.235567	-	8	27479062	27481059	-	1915	protein_coding	Similar to Flavonoid 3-monooxygenase	p450
Os02g0805800	1889.13	1873.38	1697.52	1635.6	1544.94	1427.82	1820.01	1536.12	0.244538	0.0142217	0.235813	-	2	34372417	34378347	-	3211	protein_coding	Aminoglycoside phosphotransferase domain containing protein	ABC1
Os01g0667100	157.073	136.436	119.57	202.873	178.866	195.163	137.693	192.301	-0.484368	0.0142625	0.236287	-	1	27271350	27273931	-	1013	protein_coding	Similar to 60S ribosomal protein L18A	-
Os12g0174000	815.084	878.441	955.619	744.515	692.452	747.513	883.048	728.16	0.278466	0.0142696	0.236287	-	12	3743734	3749394	+	5278	protein_coding	Conserved hypothetical protein	-
Os08g0407200	1671.56	1755.83	1635.38	1949.13	1983.21	1940.59	1687.59	1957.65	-0.214257	0.0142868	0.236412	PLANT ARCHITECTURE AND YIELD 1	8	19463943	19469181	+	3576	protein_coding	Auxin polar transport and distribution, Plant architecture and grain yiel	-
Os10g0458300	6.36784	8.39609	1.88299	17.4723	21.966	16.5705	5.54898	18.6696	-1.76368	0.0143219	0.236708	-	10	16821151	16825037	+	1737	protein_coding	Domain of unknown function DUF1618 domain containing protein	-
Os02g0119200	139.031	106.001	120.512	180.547	150.624	192.402	121.848	174.524	-0.520038	0.0143345	0.236708	-	2	1014016	1016173	+	1966	protein_coding	Similar to Adenosine monophosphate binding protein 1 AMPBP1	AMP-binding
Os07g0628700	437.259	456.537	611.031	312.56	379.698	429.912	501.609	374.057	0.42406	0.0143362	0.236708	-	7	26052222	26055831	-	2365	protein_coding	Similar to Receptor protein kinase	Pkinase
Os04g0445200	1473.09	1322.38	1240.89	1599.69	1868.15	1470.17	1345.46	1646	-0.290755	0.0143433	0.236708	-	4	22203158	22203891	-	650	protein_coding	RmlC-like jelly roll fold domain containing protein	Cupin_3
Os08g0425100	8.49046	5.24756	1.88299	22.3257	13.598	18.4116	5.207	18.1118	-1.81551	0.0143578	0.236741	dynamin-related protein 2C	8	20408221	20418654	+	3181	protein_coding	Dynamin family protein	PH
Os02g0651300	2060	1810.41	1657.03	1955.93	2581.53	2283.04	1842.48	2273.5	-0.303363	0.0143647	0.236741	-	2	26248643	26251980	-	1436	protein_coding	Similar to OR	-
Os01g0680400	953.054	991.788	1159.92	820.228	870.271	866.268	1034.92	852.256	0.280899	0.0144325	0.2377	-	1	28009051	28011750	+	886	protein_coding	Histone-fold domain containing protein	-
Os07g0631900	99.7629	93.4065	131.81	138.808	187.234	156.499	108.326	160.847	-0.566507	0.0144583	0.237964	-	7	26211749	26213842	+	1053	protein_coding	Nucleotide-binding, alpha-beta plait domain containing protein	RRM_1
Os02g0214633	2.12261	3.14853	8.47347	0	0	0	4.58154	0	4.67687	0.0144741	1	RECEPTOR-LIKE CYTOPLASMIC KINASE 67	2	6423113	6423389	-	277	protein_coding	Similar to Leucine Rich Repeat family protein	-
Os05g0557200	910.602	830.163	987.63	1059.02	1086.79	1138.76	909.465	1094.86	-0.26722	0.0144799	0.237964	-	5	27712396	27717699	+	1906	protein_coding	Armadillo-type fold domain containing protein	-
Os05g0295800	958.36	935.114	944.321	1027.95	1213.36	1160.85	945.932	1134.06	-0.261493	0.0144804	0.237964	GLYOXALASE I-8	5	13094169	13098872	-	1179	protein_coding	Similar to Glyoxalase I (EC 4.4.1.5)	Glyoxalase
Os03g0324800	631.478	648.598	669.404	507.668	513.586	571.682	649.827	530.978	0.291113	0.0144897	0.237964	-	3	11808511	11813203	-	1014	protein_coding	Conserved hypothetical protein	-
Os11g0248200	123.112	142.734	198.656	86.3909	111.922	107.708	154.834	102.007	0.604916	0.0144971	0.237964	-	11	8018430	8024735	-	1402	protein_coding	Nucleotide-binding, alpha-beta plait domain containing protein	-
Os07g0117400	38.2071	37.7824	32.9524	53.3876	64.852	72.726	36.3139	63.6552	-0.812016	0.0145292	0.238302	-	7	950862	953818	-	2283	protein_coding	NB-ARC domain containing protein	NB-ARC
Os02g0720400	8.49046	3.14853	96.0326	10.6775	2.092	9.20582	35.8905	7.32511	2.29075	0.0145379	0.238302	-	2	29886216	29888140	+	996	protein_coding	Protein of unknown function DUF506, plant domain containing protein	-
Os01g0346250	152.828	154.278	164.762	229.081	187.234	229.225	157.289	215.18	-0.452686	0.0145469	0.238302	-	1	13770746	13772078	+	1264	protein_coding	Conserved hypothetical protein	-
Os10g0144700	400.113	354.735	221.252	449.427	455.01	447.403	325.366	450.613	-0.471805	0.0145869	0.238436	-	10	2709163	2711992	-	1626	protein_coding	Cytochrome P450 domain containing protein	p450
Os10g0567800	90.2111	98.6541	47.0748	140.749	133.888	110.47	78.6467	128.369	-0.710565	0.0145879	0.238436	dynamin-related protein 1C, dynamin-related protein 1D	10	22504534	22510131	-	2211	protein_coding	Similar to Dynamin-related protein 1E (Dynamin-like protein E) (Dynamin-like protein 4) (Dynamin-like protein DLP2)	-
Os02g0293400	307.779	281.269	213.72	398.951	374.468	312.077	267.589	361.832	-0.436541	0.0145929	0.238436	SKIP interacting protein 14, SKIPa-interacting protein 14, SKIPa-interacting protein 14	2	11157096	11161168	-	1746	protein_coding	Similar to Ubiquitin ligase SINAT5 (EC 6.3.2.-) (Seven in absentia homolog 5). Splice isoform 2	-
Os04g0591900	36.0844	25.1883	10.3565	89.3029	44.978	33.141	23.8764	55.8073	-1.23158	0.0145939	0.238436	F-box protein 231	4	29958106	29959638	-	1533	protein_coding	F-box associated domain, type 3 domain containing protein	-
novel.808	12.7357	6.29707	8.47347	27.1792	27.196	19.3322	9.16874	24.5691	-1.42269	0.0146468	0.239113	-	4	845427	846542	+	1037	-	-	-
Os01g0369200	111.437	102.852	173.235	90.2736	71.128	83.773	129.175	81.7248	0.662131	0.0146549	0.239113	-	1	15146089	15152275	+	2632	protein_coding	Component of cullin-RING E3 ubiquitin ligase (CRL) complex, Salt/drought stress response, Cold stress respons	Cullin
Os02g0523100	4.24523	5.24756	8.47347	12.6189	14.644	33.141	5.98875	20.1346	-1.74436	0.014681	0.23938	-	2	19084413	19085860	+	1009	protein_coding	Hypothetical conserved gene	-
Os02g0284800	223.936	210.952	262.678	165.987	183.05	165.705	232.522	171.581	0.440574	0.014701	0.239546	-	2	10704318	10705004	-	687	protein_coding	Hypothetical protein	-
Os01g0621500	6.36784	1.04951	6.59048	0	0	0	4.66928	0	4.70067	0.0147352	1	-	1	24774161	24774574	+	414	protein_coding	Conserved hypothetical protein	-
Os02g0141100	7203.09	7483.01	6263.78	8186.75	8268.62	7952.91	6983.29	8136.09	-0.220539	0.014738	0.23997	AUXIN RESPONSE FACTOR 5	2	2207998	2214514	-	3400	protein_coding	Similar to Auxin response factor 5	Auxin_resp
Os02g0479300	827.82	967.649	527.238	879.44	1179.89	1128.63	774.236	1062.65	-0.457593	0.0147466	0.23997	-	2	16465980	16468490	-	2511	protein_coding	Similar to RS21-C6 protein	-
Os08g0339200	524.286	524.756	553.6	457.192	422.584	419.785	534.214	433.187	0.302745	0.0148182	0.240878	-	8	15273554	15277688	+	1157	protein_coding	Uncharacterized conserved protein UCP016210 domain containing protein	-
novel.188	0	2.09902	0	1.94137	7.32199	17.4911	0.699674	8.91814	-3.70541	0.014822	0.240878	-	10	9829815	9830419	+	605	-	-	-
Os01g0203800	27.594	32.5348	33.8939	51.4463	55.438	62.5996	31.3409	56.4946	-0.84914	0.0148728	0.241543	-	1	5699652	5707756	-	2209	protein_coding	Protein of unknown function DUF641, plant domain containing protein	-
Os03g0751600	5008.31	4477.21	3896.85	4055.52	3611.84	3412.6	4460.79	3693.32	0.272233	0.0148885	0.241637	-	3	30989898	30991596	+	1132	protein_coding	Similar to Circumsporozoite protein	-
ENSRNA049471001	8.49046	4.19804	5.64898	17.4723	23.012	16.5705	6.11249	19.0183	-1.63809	0.0149543	0.242545	mir-166	2	26130072	26130174	+	103	pre_miRNA	mir-166 microRNA precursor	-
Os06g0301500	226.058	246.635	197.714	369.831	254.178	292.745	223.469	305.585	-0.453233	0.0149839	0.242864	-	6	11288003	11288733	+	731	protein_coding	Hypothetical protein	-
Os10g0410100	244.101	281.269	257.029	224.228	154.808	191.481	260.799	190.172	0.45418	0.0150186	0.243266	-	10	14237492	14239695	+	844	protein_coding	N-6 adenine-specific DNA methylase, conserved site domain containing protein	-
Os10g0395000	90.2111	94.456	96.9741	97.0684	161.084	181.355	93.8804	146.502	-0.641945	0.0150421	0.243486	RECEPTOR-LIKE CYTOPLASMIC KINASE 298	10	13219950	13226081	-	1408	protein_coding	Protein kinase, core domain containing protein	Pkinase_Tyr
Os09g0474300	1700.21	1680.27	2236.05	1544.36	1542.85	1483.98	1872.18	1523.73	0.297705	0.0150657	0.243707	74.8 KDA CLASS I HEAT SHOCK PROTEIN	9	18150645	18155423	-	2888	protein_coding	Similar to Heat-shock protein precursor	HATPase_c
Os12g0122400	50.9427	43.03	54.6068	29.1205	26.15	23.9351	49.5265	26.4019	0.909378	0.0150852	0.243756	-	12	1074545	1080393	-	5635	protein_coding	Hypothetical conserved gene	-
Os12g0210200	671.807	550.993	775.793	538.73	499.988	530.255	666.198	522.991	0.34979	0.0150942	0.243756	ZETA GLUTATHIONE S-TRANSFERASE 1	12	5756479	5760022	+	1179	protein_coding	Similar to Glutathione S-transferase GST 18 (EC 2.5.1.18)	-
Os02g0635800	37.1458	35.6834	60.2558	75.7134	80.5419	73.6466	44.3616	76.634	-0.782605	0.0150986	0.243756	TEOSINTE BRANCHED/CYCLOIDEA/PROLIFERATING CELL FACTOR 7	2	25497325	25498429	+	1105	protein_coding	Transcription factor, TCP domain containing protein	TCP
Os01g0909400	112.499	139.585	114.863	168.899	187.234	162.022	122.315	172.718	-0.497625	0.0151422	0.244298	-	1	39613030	39614338	-	1309	protein_coding	Protein of unknown function DUF868, plant family protein	-
Os01g0658400	9754.47	9399.42	9745.43	7369.43	8722.59	8706.87	9633.11	8266.3	0.220784	0.0151684	0.244551	UBIQUITIN CONJUGATING ENZYME 5A	1	26781113	26784353	-	767	protein_coding	Ubiquitin-conjugating enzyme E	UQ_con
Os06g0131300	1262.96	1261.51	1432.96	1599.69	1558.54	1518.04	1319.14	1558.76	-0.240233	0.0151778	0.244551	ARGININE DECARBODYLASE	6	1674358	1677406	-	3049	protein_coding	Arginine decarboxylase, Chilling stress respons	-
Os11g0129000	60.4945	24.1388	30.1279	75.7134	84.7259	57.9967	38.2537	72.812	-0.93043	0.0152552	0.245637	-	11	1341435	1344785	-	1487	protein_coding	Similar to Transparent testa 12 protein	MatE
Os04g0341500	5.30654	1.04951	0	7.76547	8.36799	22.094	2.11868	12.7425	-2.62051	0.0153214	0.246542	terpene synthase 20	4	16153192	16158082	-	4891	protein_coding	Similar to OSIGBa0159H11-OSIGBa0137A07.8 protein	-
Os06g0342200	2654.33	2746.57	2879.1	3035.33	3455.98	3151.15	2760	3214.15	-0.219452	0.0153628	0.247044	EUKARYOTIC INITIATION FACTOR 1A-2	6	13685423	13686169	+	747	protein_coding	Similar to Eukaryotic translation initiation factor 1A (EIF-1A) (EIF-4C)	-
Os06g0236300	136.909	130.139	225.018	120.365	106.692	92.0582	164.022	106.372	0.628051	0.0153918	0.247151	-	6	7093925	7096087	+	1151	protein_coding	Conserved hypothetical protein	-
Os07g0584100	112.499	155.328	178.884	93.1857	91.0019	112.311	148.904	98.8329	0.591839	0.0154014	0.247151	WITH NO LYSINE KINASE 5	7	23677863	23679919	+	1430	protein_coding	Similar to MAP kinase-like protein	Pkinase
Os09g0111800	884.069	864.797	905.72	664.919	667.348	826.683	884.862	719.65	0.297499	0.0154185	0.247151	-	9	993321	995615	-	1690	protein_coding	Nucleotide-binding, alpha-beta plait domain containing protein	-
Os03g0315800	504.121	372.576	445.328	513.492	666.302	540.382	440.675	573.392	-0.379111	0.0154235	0.247151	-	3	11351502	11355720	-	1416	protein_coding	Similar to 30S ribosomal protein S1, chloroplast precursor (CS1)	S1
Os07g0143600	90.2111	74.5153	59.3143	105.805	110.876	128.881	74.6802	115.187	-0.629123	0.0154278	0.247151	-	7	2222974	2224906	-	926	protein_coding	Hypothetical conserved gene	-
Os02g0137200	349.17	219.348	225.018	401.863	390.158	315.76	264.512	369.26	-0.482014	0.0154299	0.247151	-	2	1972939	1974762	-	1003	protein_coding	Similar to 50S ribosomal protein L3-1, chloroplast precursor	-
Os04g0669600	64.7397	87.1094	63.0803	83.4788	150.624	115.073	71.6431	116.392	-0.699732	0.0154961	0.248048	-	4	34150913	34152431	-	973	protein_coding	Phospholipase/carboxylesterase domain containing protein	Abhydrolase_2
Os04g0393900	81.7207	107.05	77.2027	144.632	120.29	131.643	88.6578	132.188	-0.578536	0.0155817	0.249107	RECEPTOR-LIKE CYTOPLASMIC KINASE 149	4	19365855	19371100	+	2023	protein_coding	Similar to H0718E12.2 protein	Pkinase
Os12g0181600	84.9046	134.337	171.352	92.215	82.6339	65.3613	130.198	80.0701	0.704881	0.0155826	0.249107	amino acid permease 11B, amino acid permease 15, amino acid/auxin permease 15	12	4144620	4146619	-	1797	protein_coding	Amino acid transporter, transmembrane domain containing protein	Aa_trans
Os02g0773200	877.701	821.767	909.486	813.433	660.026	631.519	869.651	701.659	0.30993	0.0155974	0.249182	-	2	32643551	32644836	+	910	protein_coding	UspA domain containing protein	Usp
Os01g0591000	594.332	498.518	550.775	468.84	457.102	359.027	547.875	428.323	0.35606	0.0156388	0.249406	ALDEHYDE DEHYDROGENASE 1A	1	23097292	23106301	+	1854	protein_coding	Aldehyde/histidinol dehydrogenase domain containing protein	Aldedh
Os05g0552000	83.8433	66.1192	69.6707	118.423	101.462	113.232	73.2111	111.039	-0.60266	0.0156397	0.249406	-	5	27446932	27447516	-	585	protein_coding	Conserved hypothetical protein	-
Os12g0568700	53.0654	50.3765	39.5429	96.0977	67.99	74.5672	47.6616	79.5516	-0.742572	0.0156419	0.249406	-	12	23399038	23399785	+	675	protein_coding	Uncharacterised protein family UPF0497, trans-membrane plant domain containing protein	-
novel.888	0	0	0	5.8241	2.092	5.52349	0	4.47987	-4.58651	0.0156535	1	-	4	34951021	34951523	+	414	-	PF04535:Domain of unknown function (DUF588)	-
Os02g0595400	2321.08	2287.93	2194.63	1938.46	2035.51	1914.81	2267.88	1962.93	0.20837	0.01566	0.249532	-	2	23105718	23106537	-	820	protein_coding	Conserved hypothetical protein	-
Os01g0172800	1152.58	915.174	900.071	1232.77	1166.29	1231.74	989.275	1210.27	-0.291556	0.0156916	0.249867	-	1	3735961	3736782	+	822	protein_coding	Embryo-specific 3 family protein	-
Os01g0764800	6.36784	4.19804	8.47347	28.1498	15.69	15.6499	6.34645	19.8299	-1.63691	0.0157014	0.249867	GH3-2	1	32221378	32225121	+	2366	protein_coding	Indole-3-acetic acid (IAA)-amido synthetase, Disease resistance, Abiotic stress toleranc	-
Os08g0512500	239.855	241.388	191.124	263.055	310.662	324.045	224.122	299.254	-0.418811	0.0157662	0.250534	-	8	25416182	25418653	+	1037	protein_coding	Similar to Thylakoid lumen protein, chloroplast	-
Os02g0732800	57.3106	33.5844	39.5429	33.0033	8.36799	12.8881	43.4793	18.0865	1.26144	0.0157709	0.250534	GDSL ESTERASE/LIPASE PROTEIN 43	2	30554630	30556339	-	1206	protein_coding	Similar to Anther-specific proline-rich protein APG	Lipase_GDSL
Os03g0724600	75.3528	65.0697	87.5592	38.8274	49.162	48.7909	75.9939	45.5934	0.739043	0.015774	0.250534	-	3	29451126	29453520	-	749	protein_coding	Conserved hypothetical protein	-
novel.416	746.099	692.677	609.148	950.3	898.513	726.339	682.642	858.384	-0.33068	0.0157886	0.250603	-	12	2181401	2184838	+	1830	-	-	-
Os02g0664100	344.925	312.754	247.614	432.925	415.262	349.821	301.764	399.336	-0.405247	0.0158174	0.250753	-	2	26933477	26941903	+	2508	protein_coding	Hypothetical conserved gene	-
Os01g0666400	674.991	772.44	1119.44	606.678	641.198	686.754	855.624	644.876	0.408803	0.0158185	0.250753	-	1	27240118	27241139	-	1022	protein_coding	Similar to predicted protein	-
Os04g0450800	580.535	640.202	568.664	671.713	713.371	826.683	596.467	737.256	-0.306534	0.0158533	0.251013	Histone H3.2A, H3.2-type H3 protein A	4	22461303	22464042	+	2414	protein_coding	Similar to Histone H3	-
Os02g0164000	219.691	203.605	192.065	296.059	241.626	278.016	205.12	271.9	-0.408296	0.0158554	0.251013	-	2	3441185	3446850	-	2418	protein_coding	Peptidase C48, SUMO/Sentrin/Ubl1 domain containing protein	-
Os01g0936100	1621.68	1618.35	1414.13	1349.25	1339.93	1228.06	1551.38	1305.74	0.248508	0.0158728	0.251126	RECEPTOR-LIKE CYTOPLASMIC KINASE 55	1	41095911	41100367	+	2568	protein_coding	Similar to Protein kinase	Pkinase
Os05g0411300	1865.78	1935.3	1922.54	1664.72	1687.2	1594.45	1907.87	1648.79	0.210786	0.0159097	0.251396	b-ZIP TRANSCRIPTION FACTOR 39	5	20112961	20117100	-	2460	protein_coding	bZIP transcription factor, Regulation of endoplasmic reticulum stress respons	bZIP_1
Os10g0392400	70.0463	70.3172	69.6707	157.251	74.2659	114.152	70.0114	115.223	-0.720592	0.0159104	0.251396	TIFY GENE 11D	10	13069770	13070894	-	924	protein_coding	Tify domain containing protein	Zim
Os03g0726800	425.584	460.735	453.801	308.678	352.502	392.168	446.707	351.116	0.347041	0.0159414	0.251725	-	3	29585928	29591307	-	1714	protein_coding	Similar to serine esterase family protein	-
Os01g0771200	1000.81	957.154	1392.47	824.111	939.307	860.744	1116.81	874.721	0.353497	0.015963	0.251875	XA21 BINDING PROTEIN 24	1	32543304	32545191	+	963	protein_coding	Similar to Mal d 1-associated protein	-
Os12g0611200	333.25	452.339	476.397	526.111	558.564	545.905	420.662	543.527	-0.36847	0.0159715	0.251875	RNA helicase 9	12	25828666	25832900	-	2463	protein_coding	RNA helicase	DEAD
Os07g0137200	473.343	512.161	405.785	592.117	646.428	524.732	463.763	587.759	-0.342067	0.0159867	0.251953	-	7	1969774	1971942	+	636	protein_coding	Conserved hypothetical protein	-
Os08g0490100	4618.81	4357.57	4857.18	4143.85	4078.35	3715.47	4611.19	3979.22	0.212869	0.0160225	0.252354	DNA BINDING WITH ONE FINGER 24	8	24232676	24233936	+	1261	protein_coding	Similar to PBF protein	zf-Dof
Os01g0509700	16.9809	7.34658	5.64898	27.1792	28.242	23.9351	9.99216	26.4521	-1.41332	0.016065	0.252861	-	1	17881781	17885487	-	2011	protein_coding	Conserved hypothetical protein	-
Os07g0142000	561.431	453.389	473.573	635.798	587.852	625.996	496.131	616.548	-0.31427	0.0161064	0.253157	-	7	2170647	2172805	+	1129	protein_coding	Reticulon family protein	-
Os08g0532300	347.047	307.507	211.837	413.511	376.56	384.803	288.797	391.625	-0.441628	0.0161104	0.253157	NTF2	8	26535221	26537302	-	672	protein_coding	Similar to Nuclear transport factor 2 (NTF-2) (Allergen Cla h ?)	-
Os04g0382300	559.309	473.33	609.148	591.147	686.176	864.427	547.262	713.916	-0.383458	0.0161148	0.253157	cystathionine b-synthase domain containing protein OsCBSCBS3, CBS domain containing protein OsCBSCBS3	4	18746928	18752050	-	1691	protein_coding	Similar to SNF1-related protein kinase regulatory gamma subunit 1 (AKIN gamma1) (AKING1)	CBS
Os01g0166100	463.791	506.914	436.854	593.088	617.14	535.779	469.186	582.002	-0.31088	0.0161255	0.253164	-	1	3397441	3400487	+	1364	protein_coding	Similar to Ca(2+)-dependent nuclease	-
Os07g0420700	1839.25	1704.41	1682.45	1436.61	1556.45	1476.61	1742.04	1489.89	0.225568	0.0161899	0.253904	-	7	13488360	13501017	+	3483	protein_coding	Similar to Alpha-glucosidase like protein	Glyco_hydro_31
Os11g0531300	1227.93	1203.79	1230.54	999.805	1080.52	1038.42	1220.75	1039.58	0.232023	0.0162023	0.253904	-	11	19331072	19335359	+	1819	protein_coding	Similar to Universal minicircle sequence binding protein	zf-CCHC
Os12g0131100	119.928	137.486	144.99	182.489	183.05	189.64	134.135	185.059	-0.463224	0.0162038	0.253904	-	12	1500415	1502112	-	1208	protein_coding	Similar to Glucosamine--fructose-6-phosphate aminotransferase [isomerizing] (EC 2.6.1.16) (Hexosephosphate aminotransferase) (D-fructose-6- phosphate amidotransferase) (GFAT)	SIS
Os03g0183000	6824.2	6441.9	9215.37	5332.94	6208.01	6491.95	7493.82	6010.96	0.318228	0.0162303	0.254157	ETHYLENE RESPONSE FACTOR 62	3	4348736	4350531	-	1688	protein_coding	APETALA2/ethylene-responsive element binding protein 125, Transcription regulator, Positive regulator of grain lengt	AP2
Os07g0597000	4653.83	4096.24	4796.92	3145.02	4020.82	4025.71	4515.67	3730.51	0.275661	0.0162954	0.255013	-	7	24317702	24320963	-	995	protein_coding	Similar to Eukaryotic translation initiation factor 5A (eIF-5A)	-
Os04g0180900	36.0844	53.5251	41.4258	87.3616	95.1859	50.632	43.6785	77.7265	-0.829273	0.0163177	0.255199	-	4	5521913	5522697	+	785	protein_coding	Conserved hypothetical protein	-
Os02g0126400	353.415	341.091	288.098	748.397	342.042	379.28	327.535	489.906	-0.581603	0.0163448	0.25546	CALCIUM-DEPENDENT PROTEIN KINASE 4	2	1387873	1394276	+	2043	protein_coding	Calcium-dependent protein kinase, Positive regulator of the salt and drought stress response	Pkinase
Os08g0558900	719.566	619.212	532.887	780.43	781.361	766.845	623.888	776.212	-0.31618	0.0163907	0.256015	F1F0-ATPase inhibitor protein 1-1	8	27966196	27967934	+	561	protein_coding	Similar to F1F0-ATPase inhibitor protein	-
Os10g0558750	63.6784	59.8221	239.14	45.6222	51.254	74.5672	120.88	57.1478	1.08263	0.0164226	0.25635	-	10	21992040	21993690	-	1348	protein_coding	Similar to Oxidoreductase, 2OG-Fe oxygenase family protein, expressed	2OG-FeII_Oxy
Os03g0262700	1277.81	1158.66	1238.07	1118.23	962.319	996.07	1224.85	1025.54	0.256073	0.0165046	0.257419	-	3	8623321	8624555	+	1134	protein_coding	Harpin-induced 1 domain containing protein	-
Os04g0555300	4211.27	4142.42	5703.59	3308.09	4067.89	3922.6	4685.76	3766.19	0.315418	0.0165121	0.257419	Functioning in Cesium Over-transport 11	4	27783578	27787138	-	2157	protein_coding	Similar to glycerol 3-phosphate permease	MFS_1
Os05g0383000	349.17	353.685	381.306	448.456	509.402	414.262	361.387	457.373	-0.338252	0.0165463	0.257788	-	5	18503044	18505884	-	919	protein_coding	Tetratricopeptide-like helical domain containing protein	-
Os09g0337300	210.139	200.457	173.235	258.202	286.604	235.669	194.61	260.158	-0.419131	0.0166111	0.258633	-	9	10252139	10254682	+	2438	protein_coding	Hypothetical gene	-
Os12g0165900	417.094	570.934	747.548	208.697	186.188	428.991	578.525	274.625	1.07449	0.016632	0.258794	Nucleoporin Autopeptidase 2, NUCLEOPORIN AUTOPEPTIDASE 2	12	3338061	3344342	+	3466	protein_coding	Hypothetical conserved gene	-
Os03g0675700	67.9237	65.0697	47.0748	72.8013	114.014	106.788	60.0227	97.8676	-0.707718	0.016707	0.25976	-	3	26733986	26736205	+	560	protein_coding	Conserved hypothetical protein	-
Os04g0670600	209.078	207.803	281.507	169.87	158.992	178.593	232.796	169.152	0.461886	0.0167207	0.25976	-	4	34209652	34214800	-	3147	protein_coding	Similar to H0624F09.5 protein	-
Os02g0574500	360.844	379.923	402.019	535.818	457.102	446.482	380.929	479.801	-0.332325	0.0167259	0.25976	-	2	22038664	22041979	-	1746	protein_coding	General substrate transporter domain containing protein	-
novel.448	226.058	198.358	299.396	168.899	190.372	159.261	241.271	172.844	0.484106	0.0167422	0.259848	-	12	19500583	19504165	+	2427	-	-	-
Os04g0600900	661.194	637.053	435.913	960.977	742.659	637.963	578.054	780.533	-0.434096	0.0167556	0.259892	GROWTH-REGULATING FACTOR 3	4	30317735	30321610	-	1722	protein_coding	Similar to B0403H10-OSIGBa0105A11.9 protein	-
Os09g0439800	180.422	197.308	127.102	198.99	285.558	238.431	168.277	240.993	-0.519528	0.0167739	0.260011	DEEPER ROOTING 1	9	16307780	16310837	-	1282	protein_coding	Control of root system architecture, Drought avoidanc	-
Os12g0416800	29.7166	15.7427	5.64898	5.8241	2.092	4.60291	17.0361	4.173	2.01601	0.0168571	0.261067	-	12	12864424	12866177	+	1044	protein_coding	Conserved hypothetical protein	-
Os03g0770000	68.985	76.6143	82.8517	54.3583	33.472	47.8703	76.1503	45.2335	0.749326	0.0168633	0.261067	b-ZIP TRANSCRIPTION FACTOR 32	3	31885024	31885617	+	594	protein_coding	bZIP transcription factor, bZIP-1 domain containing protein	bZIP_1
Os12g0130300	44.5749	50.3765	45.1918	68.9186	66.944	97.5817	46.7144	77.8147	-0.738834	0.0168913	0.261321	-	12	1462306	1464813	-	2508	protein_coding	Similar to Resistance protein candidate (Fragment)	Pkinase
Os03g0861400	79.598	74.5153	48.0163	98.0391	104.6	115.993	67.3766	106.211	-0.661238	0.0169155	0.261321	-	3	36366368	36367651	-	1180	protein_coding	Hypothetical conserved gene	HMA
Os07g0268800	36.0844	36.7329	72.4952	76.684	79.4959	100.343	48.4375	85.5078	-0.814563	0.0169178	0.261321	-	7	9738390	9740798	+	2409	protein_coding	Protein of unknown function DUF594 family protein	-
Os12g0575000	843.739	688.479	553.6	972.625	934.077	789.859	695.273	898.854	-0.371195	0.0169241	0.261321	-	12	23735825	23736773	-	851	protein_coding	Protein of unknown function DUF1118 family protein	-
Os11g0248466	118.866	78.7133	71.5537	109.687	168.406	142.69	89.7112	140.261	-0.646324	0.0169394	0.261321	-	11	8018666	8027072	+	1842	protein_coding	Hypothetical protein	-
Os02g0117200	643.152	687.43	699.532	573.674	556.472	550.508	676.705	560.218	0.272897	0.0169437	0.261321	-	2	900980	905838	+	883	protein_coding	Similar to MIR-interacting saposin-like protein	-
Os04g0585000	156.012	174.219	131.81	206.756	252.086	186.878	154.014	215.24	-0.482986	0.0170434	0.262693	-	4	29552142	29553107	-	693	protein_coding	Similar to RING-H2 finger protein ATL1R	-
Os01g0704100	1252.34	1243.67	1280.44	937.681	1202.9	964.77	1258.82	1035.12	0.283055	0.0170723	0.262974	HIGH AFFINITY NITRATE TRANSPORTER	1	29188850	29190936	+	2087	protein_coding	Nitrate transporter, Nitrate transpor	MFS_1
Os06g0130900	78.5367	153.229	88.5007	125.218	174.682	214.496	106.755	171.465	-0.685295	0.0170893	0.26307	-	6	1645434	1646322	-	781	protein_coding	Similar to Histone H3 (Fragment)	Histone
Os08g0430700	1238.55	1318.19	1146.74	1381.28	1503.1	1493.18	1234.49	1459.19	-0.241606	0.0171604	0.263998	-	8	20820938	20824888	-	1689	protein_coding	Similar to UVB-resistance protein-like	-
Os01g0819500	5362.79	5381.89	5310.98	4317.6	4939.21	4713.38	5351.89	4656.73	0.200795	0.0171902	0.264169	UBIQUITIN-CONJUGATING ENZYME 22	1	34941447	34941800	+	354	protein_coding	Similar to Ubiquitin-conjugating enzyme E2-17 kDa 11 (EC 6.3.2.19) (Ubiquitin- protein ligase 11) (Ubiquitin carrier protein 11)	-
Os06g0264800	1271.45	863.748	794.623	1284.22	1366.08	1163.62	976.606	1271.3	-0.380885	0.0171931	0.264169	-	6	8751332	8752603	-	899	protein_coding	Similar to Threonine endopeptidase	-
Os03g0140100	1476.28	1426.29	1560.06	1136.67	1353.52	1264.88	1487.54	1251.69	0.24954	0.0172096	0.264258	midchain alkane hydroxylase 1, Cytochrome P450 96B5, P-450 96B5	3	2199772	2201456	+	1685	protein_coding	Cytochrome P450 family protein	p450
Os08g0173600	7.42915	11.5446	5.64898	45.6222	14.644	14.7293	8.20758	24.9985	-1.61271	0.0172406	0.264569	-	8	4300574	4301421	+	585	protein_coding	Conserved hypothetical protein	-
Os03g0603500	57.3106	66.1192	61.1973	89.3029	106.692	90.217	61.5424	95.404	-0.631216	0.0172622	0.264734	-	3	22612502	22614216	+	371	protein_coding	Conserved hypothetical protein	-
Os03g0245700	246.223	194.16	258.912	201.902	163.176	123.358	233.098	162.812	0.519477	0.0172925	0.265002	-	3	7686713	7688842	-	2130	protein_coding	Thiolase-like, subgroup domain containing protein	-
Os08g0487800	1360.6	1283.55	1603.37	1218.21	1200.81	1100.1	1415.84	1173.04	0.272157	0.017316	0.265002	-	8	24124862	24129488	-	2700	protein_coding	Similar to Heat-shock protein precursor	HATPase_c
Os08g0467500	321.576	335.844	302.22	248.495	238.488	260.525	319.88	249.169	0.359203	0.0173169	0.265002	endosperm-specific gene 122	8	22996547	22997823	+	1000	protein_coding	TB2/DP1 and HVA22 related protein family protein	-
Os04g0208200	257.898	326.398	183.592	167.928	205.016	157.42	255.962	176.788	0.533564	0.0173229	0.265002	senescence-associated gene 12	4	7250381	7251823	+	1347	protein_coding	Cysteine proteinase	Peptidase_C1
Os05g0187800	1715.07	1693.91	1906.53	1510.38	1395.36	1594.45	1771.84	1500.07	0.240177	0.0173687	0.265329	DER1	5	5394456	5398045	-	1112	protein_coding	DERLIN-like protein, ER-associated protein degradation factor, Response to ER stres	-
Os11g0631900	29.7166	37.7824	61.1973	16.5016	13.598	28.538	42.8988	19.5459	1.13141	0.0173838	0.265329	-	11	24828010	24832958	+	2730	protein_coding	Domain of unknown function DUF591 domain containing protein	-
Os03g0423200	344.925	399.864	446.269	273.733	340.996	301.951	397.019	305.56	0.379541	0.0173874	0.265329	-	3	17616255	17616740	-	486	protein_coding	Oligosaccharide biosynthesis protein Alg14 like domain containing protein	-
Os01g0721000	141.154	146.932	210.895	116.482	103.554	121.517	166.327	113.851	0.548198	0.0173876	0.265329	heat shock protein 70, heat-shock protein 70, HEAT SHOCK PROTEIN 70KD	1	30059264	30060869	+	1606	protein_coding	NB-ARC domain containing protein	-
Os01g0926200	644.213	570.934	627.037	532.906	466.516	500.797	614.061	500.073	0.295937	0.0174278	0.265733	RING finger protein	1	40607554	40610311	+	1934	protein_coding	Similar to RING-H2 finger protein RHF1a (Fragment)	-
Os09g0258000	2321.08	2651.07	2927.11	1904.48	2288.65	2322.63	2633.09	2171.92	0.278047	0.0174358	0.265733	-	9	4349564	4355176	-	2330	protein_coding	Cellular retinaldehyde-binding/triple function, C-terminal domain containing protein	-
Os07g0605800	94.4563	57.7231	161.937	71.8306	53.346	47.8703	104.706	57.6823	0.863418	0.0174803	0.266128	-	7	24845115	24846476	+	1362	protein_coding	Similar to STF-1 (Fragment)	Sulfotransfer_1
Os08g0101600	455.301	513.211	478.28	423.218	377.606	353.504	482.264	384.776	0.326034	0.0174834	0.266128	SINGLE-STRAND DNA ENDONUCLEASE 1	8	87792	91868	-	2816	protein_coding	Similar to Flap endonuclease GEN-like 2	-
Os02g0465900	13289.7	12040	12610.4	9504.94	10884.7	11882.9	12646.7	10757.5	0.233385	0.0175185	0.266497	antiporter regulating protein, antiporter-regulating protein, cation transporter, cation transport protein, pistil extensin like protein	2	15676320	15679460	-	1128	protein_coding	ChaC-like protein family protein	ChaC
Os01g0332500	12.7357	22.0397	19.7714	5.8241	7.32199	4.60291	18.1823	5.91634	1.62698	0.0175431	0.266554	-	1	12896359	12915380	+	1799	protein_coding	Similar to Serine carboxypeptidase II-like protein	Peptidase_S10
Os11g0131700	66.8624	79.7629	80.0272	88.3322	138.072	124.279	75.5508	116.894	-0.627861	0.017544	0.266554	-	11	1442730	1444660	-	549	protein_coding	Zinc finger, Tim10/DDP-type domain containing protein	-
Os01g0223900	4.24523	6.29707	0.941496	19.4137	26.15	4.60291	3.82793	16.7222	-2.13795	0.0176111	0.267407	-	1	6787094	6789730	+	2637	protein_coding	Serine/threonine protein kinase-related domain containing protein	Pkinase
novel.419	2.12261	1.04951	16.9469	0.970684	0	0	6.70635	0.323561	4.26765	0.0176766	1	-	12	2313818	2315579	+	826	-	-	-
Os06g0655500	3543.7	3529.51	2923.35	3840.03	4068.94	3859.08	3332.19	3922.68	-0.235592	0.0176893	0.268428	F-box protein 319	6	26877125	26878985	-	1861	protein_coding	Kelch-type beta propeller domain containing protein	-
Os08g0444440	149.644	161.625	184.533	122.306	93.0939	129.802	165.267	115.067	0.521116	0.0177081	0.268547	-	8	21644628	21646515	+	628	protein_coding	Hypothetical conserved gene	-
Os09g0573200	1527.22	1432.58	1550.64	1311.39	1298.09	1261.2	1503.48	1290.23	0.220945	0.0177284	0.268689	-	9	22934014	22939008	+	3957	protein_coding	Hypothetical conserved gene	-
Os03g0772600	19.1035	31.4853	97.9156	28.1498	13.598	15.6499	49.5015	19.1326	1.37506	0.017778	0.269273	-	3	32008474	32010598	+	2125	protein_coding	Similar to Lectin-like receptor kinase 7;2	Pkinase_Tyr
Os08g0280300	0	0	0	0.970684	10.46	2.76175	0	4.73081	-4.65584	0.017786	1	YELLOW STRIP-LIKE GENE 17	8	10938444	10945133	+	1911	protein_coding	Hypothetical conserved gene	OPT
Os03g0565300	815.084	942.461	1129.8	764.899	751.027	805.509	962.447	773.812	0.315332	0.0178051	0.269498	-	3	20391546	20396525	+	4161	protein_coding	Protein of unknown function DUF1723 domain containing protein	-
Os03g0804600	4.24523	2.09902	21.6544	0.970684	0	1.84116	9.33289	0.937283	3.29093	0.0178148	0.269498	GERMIN-LIKE PROTEIN 3-9	3	33588552	33589411	-	860	protein_coding	Similar to Germin-like protein 3-7	-
novel.504	435.136	401.963	442.503	362.065	286.604	354.424	426.534	334.364	0.350292	0.0178284	0.269537	-	12	15728593	15754889	-	3436	-	PF16900:Replication protein A OB domain|PF02721:Domain of unknown function DUF223	-
Os08g0110300	160.257	276.021	193.007	354.3	279.282	262.366	209.762	298.649	-0.510033	0.0179168	0.270707	-	8	539834	541608	-	1598	protein_coding	Longin domain containing protein	-
Os01g0832100	46.6975	32.5348	32.0109	26.2085	13.598	5.52349	37.0811	15.11	1.2974	0.0179388	0.270873	GDSL ESTERASE/LIPASE PROTEIN 27	1	35605705	35607771	+	1381	protein_coding	Esterase, SGNH hydrolase-type domain containing protein	Lipase_GDSL
Os01g0704400	1070.86	1016.98	1054.48	969.713	783.453	851.538	1047.44	868.235	0.270359	0.0179716	0.271108	-	1	29206326	29209606	-	2303	protein_coding	Conserved hypothetical protein	-
Os03g0281900	48.8201	16.7922	48.9578	12.6189	18.828	17.4911	38.19	16.3126	1.23022	0.0179765	0.271108	ABC TRANSPORTER G FAMILY MEMBER 5	3	9654333	9657024	+	2692	protein_coding	ATP-binding cassette (ABC) transporter, Hypodermal suberization of roots, Salt stress toleranc	ABC2_membrane
Os04g0107900	1117.56	1315.04	2040.22	1124.05	675.716	637.043	1490.94	812.27	0.876318	0.0179953	0.271225	Heat shock protein 90.1	4	483234	485978	+	1447	protein_coding	Similar to Heat shock protein 82	-
Os02g0174200	201.648	216.199	188.299	253.349	289.742	254.081	202.049	265.724	-0.395236	0.0180222	0.271463	dual-specificity protein kinase 2, kinase-related transforming protein	2	4078521	4081527	-	1853	protein_coding	ATMRK serine/threonine protein kinase-like domain containing protein	Pkinase_Tyr
Os02g0823900	992.322	840.658	1079.9	669.772	812.741	850.618	970.959	777.71	0.320563	0.0180716	0.271934	OsSTA83	2	35389604	35390638	-	1035	protein_coding	Hypothetical conserved gene	-
Os12g0160400	1208.83	1164.96	1184.4	1057.07	1007.3	963.849	1186.06	1009.41	0.232794	0.0180757	0.271934	basic helix-loop-helix protein 150	12	3024060	3029390	+	3304	protein_coding	Basic helix-loop-helix dimerisation region bHLH domain containing protein	-
Os01g0615000	44.5749	28.3368	18.8299	47.5635	61.714	65.3613	30.5805	58.2129	-0.935044	0.0180947	0.272053	-	1	24387024	24387834	+	811	protein_coding	Hypothetical protein	-
Os12g0616600	90.2111	90.258	75.3197	121.336	124.474	127.04	85.2629	124.283	-0.545624	0.0181557	0.272803	Deg protease 15, DEG PROTEASE 15	12	26180130	26184989	+	1317	protein_coding	Similar to protease Do-like 5	-
Os07g0182100	1346.8	1378.01	1313.39	1359.93	1777.15	1779.49	1346.06	1638.86	-0.283973	0.0182118	0.273439	putative OsTSA, alpha-subunit of tryptophan synthase, tryptophan synthase alpha chain	7	4330503	4333642	-	1256	protein_coding	Similar to Tryptophan synthase alpha chain	-
Os04g0589800	8.49046	1.04951	3.76599	21.355	12.552	15.6499	4.43532	16.519	-1.90349	0.0182308	0.273439	LATE EMBRYOGENESIS ABUNDANT PROTEIN 1	4	29811954	29812662	+	709	protein_coding	Late embryogenesis abundant (LEA) group 1 family protein	-
Os05g0125500	611.313	512.161	573.371	652.3	654.796	813.795	565.615	706.963	-0.322455	0.0182403	0.273439	-	5	1470049	1473944	-	1499	protein_coding	Similar to Isovaleryl-CoA dehydrogenase, mitochondrial precursor (EC 1.3.99.10) (IVD)	-
Os03g0842700	1089.96	1143.97	1174.05	946.417	851.443	1040.26	1135.99	946.039	0.263473	0.0182427	0.273439	-	3	35424479	35428063	+	3503	protein_coding	Similar to predicted protein	VPS9
Os11g0597700	387.377	498.518	305.986	325.179	286.604	263.286	397.294	291.69	0.444816	0.0182931	0.274028	-	11	22799341	22802116	+	2776	protein_coding	Similar to Resistant protein	-
Os01g0267800	23.3488	19.9407	17.8884	34.9446	42.886	43.2674	20.3926	40.366	-0.98756	0.0183158	0.274122	RECEPTOR-LIKE CYTOPLASMIC KINASE 29	1	9192164	9193439	+	1276	protein_coding	Serine/threonine protein kinase domain containing protein	Pkinase_Tyr
Os07g0416900	2.12261	0	20.7129	0.970684	0	0	7.61185	0.323561	4.4491	0.0183236	1	fatty acid desaturase 2-3, microsomal delta-12 fatty acid desaturase2-3	7	13201188	13202543	-	1356	protein_coding	Similar to Omega-6 fatty acid desaturase, endoplasmic reticulum isozyme 2 (EC 1.14.19.-)	-
Os05g0542300	4406.55	4853.99	3713.26	3648.8	3743.63	3492.69	4324.6	3628.37	0.253103	0.0183304	0.274122	-	5	26922233	26923380	-	585	protein_coding	Conserved hypothetical protein	-
Os01g0313300	38.2071	55.6241	76.2612	161.134	64.852	86.5347	56.6975	104.173	-0.875212	0.018333	0.274122	ETHYLENE RESPONSE FACTOR 68	1	11783910	11784899	+	908	protein_coding	Similar to EREBP-3 protein (Fragment)	AP2
Os12g0290200	44.5749	46.1785	64.0218	90.2736	85.7719	75.4877	51.5917	83.8444	-0.696032	0.0183557	0.274261	-	12	11201823	11202284	-	462	protein_coding	Hypothetical protein	-
Os09g0466900	1510.24	1505	1596.78	1437.58	1252.06	1192.15	1537.34	1293.93	0.248916	0.0183647	0.274261	phosphoenolpyruvate (PEP) carboxylase kinase-related kinase 2	9	17734589	17738428	-	2209	protein_coding	Similar to Calcium-dependent protein kinase	Pkinase
Os07g0476900	231.365	189.962	182.65	233.935	321.122	265.128	201.326	273.395	-0.441498	0.0183812	0.274342	Thioredoxin CDSP32, Trx CDSP32	7	17268782	17269949	+	1168	protein_coding	Thioredoxin domain 2 containing protein	-
Os03g0327100	170.87	151.13	210.895	240.73	209.2	290.904	177.632	246.944	-0.474829	0.0184489	0.275184	CUP SHAPED COTYLEDON 1	3	11937445	11939473	-	1795	protein_coding	Similar to CUC1	NAM
Os12g0573200	1572.86	1577.42	2098.6	1407.49	1413.15	1464.65	1749.62	1428.43	0.293116	0.018543	0.276263	-	12	23634672	23637678	+	2923	protein_coding	GRAS transcription factor domain containing protein	GRAS
Os01g0682700	8.49046	2.09902	17.8884	0.970684	1.046	1.84116	9.49264	1.28595	2.88096	0.0185438	0.276263	-	1	28130510	28132559	-	2050	protein_coding	Conserved hypothetical protein	-
novel.645	14.8583	12.5941	17.8884	34.9446	38.702	25.7763	15.1136	33.141	-1.1269	0.018587	0.276679	-	2	16729254	16733652	-	1208	-	-	-
novel.1261	828.881	817.569	749.431	1001.75	939.307	914.138	798.627	951.73	-0.253476	0.0185943	0.276679	-	7	647766	648747	-	982	-	-	-
Os03g0670700	38891.6	35285.6	31340.5	45221.3	43707.1	36805.8	35172.6	41911.4	-0.252899	0.0186412	0.277116	GLYCINE-RICH RNA-BINDING PROTEIN 3	3	26460057	26461156	+	853	protein_coding	Similar to Glycine-rich RNA-binding, abscisic acid-inducible protein	RRM_1
Os07g0407700	471.22	539.449	402.96	687.244	585.76	535.779	471.21	602.928	-0.3564	0.0186533	0.277116	-	7	12652916	12656448	-	2865	protein_coding	Hypothetical conserved gene	-
Os04g0434800	824.636	817.569	989.513	785.283	675.716	683.072	877.239	714.69	0.29625	0.0186629	0.277116	ASCORBATE PEROXIDASE 7	4	21622953	21627231	-	1549	protein_coding	Similar to Thylakoid-bound ascorbate peroxidase (EC 1.11.1.11) (Fragment)	-
Os07g0676900	187.851	137.486	105.448	121.336	56.484	82.8524	143.595	86.8906	0.721197	0.0186689	0.277116	class III peroxidase 109, peroxidase 2	7	28660188	28661792	+	1229	protein_coding	Similar to Peroxidase (EC 1.11.1.7)	-
Os01g0662700	498.814	399.864	308.811	468.84	582.622	556.032	402.496	535.831	-0.414092	0.0187163	0.277476	-	1	27050876	27054574	-	1464	protein_coding	Similar to Naphthoate synthase (EC 4.1.3.36)	ECH
Os04g0515900	38.2071	26.2378	31.0694	59.2117	51.254	58.9173	31.8381	56.461	-0.828214	0.0187209	0.277476	NAC domain-containing protein 008, NAC domain-containing protein 8	4	25773347	25776183	+	1287	protein_coding	Similar to NAM / CUC2-like protein	NAM
Os07g0225300	95.5176	55.6241	80.9687	170.84	108.784	97.5817	77.3701	125.735	-0.700246	0.0187271	0.277476	NAC DOMAIN-CONTAINING PROTEIN 3	7	6968003	6969254	+	1252	protein_coding	OsNAC3 protein	NAM
Os07g0634400	5548.51	4695.51	6590.48	4537.95	4716.41	4670.11	5611.5	4641.49	0.273974	0.0187719	0.277972	-	7	26327405	26329772	-	1132	protein_coding	HAD-superfamily hydrolase, subfamily IA, variant 3 domain containing protein	-
Os06g0698300	513.673	422.953	492.403	555.231	564.84	669.263	476.343	596.445	-0.324794	0.0188027	0.27826	protein phosphatase 2C59, protein phosphatase 2C 59, protein phosphatase 91	6	29208089	29210889	-	1282	protein_coding	Protein phosphatase 2C family protein	PP2C
Os10g0509401	491.385	506.914	558.307	448.456	424.676	379.28	518.869	417.471	0.314859	0.0188833	0.278978	-	10	19568799	19569328	-	530	protein_coding	Conserved hypothetical protein	-
Os04g0143566	10.6131	10.4951	8.47347	20.3844	30.334	23.0146	9.86055	24.5776	-1.31862	0.0188873	0.278978	-	4	2959879	2961549	+	1671	protein_coding	Hypothetical protein	-
Os02g0729100	12.7357	12.5941	41.4258	36.886	51.254	63.5202	22.2519	50.5534	-1.17361	0.0188903	0.278978	trichome birefringence-like 54	2	30343011	30344467	+	1275	protein_coding	Protein of unknown function DUF231, plant domain containing protein	-
novel.1277	0	6.29707	26.3619	1.94137	1.046	0	10.8863	0.995789	3.4704	0.0188968	0.278978	-	7	5303270	5305551	-	2109	-	-	-
Os11g0104300	6691.54	6732.61	7282.48	6561.82	5526.01	5688.28	6902.21	5925.37	0.220183	0.0189443	0.279511	DWARF KYUSHU 3	11	194381	199061	+	3396	protein_coding	Substrate of the SCF<sup>D3</sup> ubiquitination complex, Repressor of strigolactone (SL) signallin	-
Os06g0624900	1738.42	1774.72	2062.82	1559.89	1608.75	1564.07	1858.65	1577.57	0.237082	0.0190105	0.280318	-	6	25158369	25164529	+	1778	protein_coding	Similar to zinc-binding family protein	-
Os01g0849100	6.36784	1.04951	5.64898	0	0	0	4.35544	0	4.59954	0.0190123	1	small GTPase Rac/ROP guanine nucleotide exchange factor 1	1	36485437	36489944	-	2016	protein_coding	Small GTPase Rac/ROP guanine nucleotide exchange factor, Signal transductio	DUF315
Os02g0671200	2513.18	2159.89	2381.04	1963.69	1938.24	2123.78	2351.37	2008.57	0.227155	0.0190633	0.280929	Os_F0676	2	27262061	27263495	+	1435	protein_coding	Protein of unknown function DUF295 domain containing protein	DUF295
Os11g0153500	1744.79	2212.37	2569.34	1417.2	1855.6	1863.26	2175.5	1712.02	0.34599	0.0191127	0.281387	-	11	2506941	2508402	+	1212	protein_coding	Protein of unknown function DUF3049 domain containing protein	-
Os03g0267800	670.746	739.905	781.442	515.433	617.14	641.646	730.698	591.406	0.305518	0.0191174	0.281387	-	3	8870192	8875401	-	1955	protein_coding	Zinc finger, LIM-type domain containing protein	LIM
Os02g0191800	1200.34	1049.51	1242.78	1337.6	1382.81	1418.62	1164.21	1379.68	-0.244676	0.0191814	0.282137	-	2	5079077	5079712	-	636	protein_coding	Conserved hypothetical protein	-
Os11g0148800	235.61	238.239	231.608	178.606	183.05	175.831	235.152	179.162	0.392486	0.0191913	0.282137	-	11	2258996	2261027	-	1123	protein_coding	Zinc finger, FYVE/PHD-type domain containing protein	-
Os01g0623600	11.6744	4.19804	6.59048	1.94137	0	0	7.48763	0.647123	3.52468	0.019218	1	-	1	24899508	24901813	-	1593	protein_coding	Glycoside hydrolase, family 28 protein	-
Os08g0505300	436.197	446.042	306.928	524.169	541.828	478.703	396.389	514.9	-0.378625	0.0192624	0.282934	-	8	24993082	24993406	-	325	protein_coding	Similar to 60S ribosomal protein L31	-
Os03g0815400	106.131	87.1094	77.2027	121.336	156.9	122.437	90.1476	133.558	-0.567699	0.0192686	0.282934	-	3	34174779	34176667	+	933	protein_coding	Ribosomal protein L17-like protein	-
Os12g0607400	413.91	493.27	447.211	526.111	574.254	570.761	451.464	557.042	-0.303104	0.0192883	0.283017	-	12	25664037	25666550	-	1431	protein_coding	Hypothetical conserved gene	-
novel.936	2655.39	2888.25	3288.65	2606.29	2329.44	2523.32	2944.1	2486.35	0.243951	0.0193156	0.283017	-	4	16861710	16872514	-	8781	-	PF02689:Helicase|PF05970:PIF1-like helicase|PF07727:Reverse transcriptase (RNA-dependent DNA polymerase)|PF14214:Helitron helicase-like domain at N-terminus	RVT_2
Os03g0802600	161.319	199.407	181.709	241.7	240.58	236.59	180.812	239.623	-0.405979	0.0193257	0.283017	-	3	33487657	33489809	+	1896	protein_coding	ATPase, AAA-type, core domain containing protein	AAA
Os03g0269100	1137.72	1167.06	1270.08	1012.42	1013.57	1015.4	1191.62	1013.8	0.233578	0.0193284	0.283017	Senescence-associated Gene13	3	8950027	8952082	-	1283	protein_coding	Short chain alcohol dehydrogenase-like	-
Os04g0677100	10.6131	15.7427	5.64898	21.355	31.38	27.6175	10.6682	26.7842	-1.33594	0.0193321	0.283017	-	4	34586733	34588232	-	1500	protein_coding	Similar to H0402C08.5 protein	-
Os10g0489650	283.369	328.497	334.231	410.599	418.4	370.074	315.366	399.691	-0.340525	0.0193548	0.283181	-	10	18579905	18580739	-	835	protein_coding	Conserved hypothetical protein	-
Os02g0463401	144.338	98.6541	182.65	112.599	78.4499	81.0112	141.881	90.6868	0.647246	0.0193868	0.28348	-	2	15543720	15544246	-	527	protein_coding	Conserved hypothetical protein	-
Os01g0383900	262.143	294.913	233.491	339.739	360.87	319.442	263.516	340.017	-0.368326	0.0193993	0.283493	AvrPiz-t Interacting Protein 12	1	16061947	16067655	+	2332	protein_coding	Peptidase S59, nucleoporin family protein	-
Os08g0549900	77.4754	68.2182	114.863	65.0358	46.024	44.1879	86.8521	51.7492	0.749774	0.0194265	0.283722	-	8	27583001	27583821	+	815	protein_coding	Conserved hypothetical protein	-
Os03g0196600	159.196	152.179	145.932	200.932	230.12	187.799	152.436	206.283	-0.435781	0.0194508	0.283761	SAT4	3	5063818	5065197	-	1380	protein_coding	Similar to satase isoform II	Hexapep
Os11g0657850	19.1035	13.6436	42.3673	49.5049	49.162	57.0761	25.0382	51.9143	-1.04298	0.0194523	0.283761	-	11	26376803	26380866	+	3927	protein_coding	Hypothetical gene	NB-ARC
Os12g0226900	37.1458	16.7922	6.59048	56.2997	35.564	49.7114	20.1761	47.1917	-1.23627	0.0194661	0.283793	CLASS I CLP ATPASE C2	12	6916185	6918431	+	1268	protein_coding	Similar to Allyl alcohol dehydrogenase	ADH_zinc_N
Os11g0177200	165.564	151.13	164.762	177.635	221.752	268.81	160.485	222.732	-0.473437	0.0194956	0.283831	-	11	3834294	3834818	-	525	protein_coding	Conserved hypothetical protein	-
Os06g0196600	72.1689	70.3172	62.1388	104.834	114.014	91.1376	68.2083	103.328	-0.599257	0.0195007	0.283831	beta-ketoacyl-[acyl carrier protein] synthase I	6	4897311	4900564	-	1852	protein_coding	Beta-ketoacyl-[acyl carrier protein] synthase I, Root developmen	ketoacyl-synt
Os05g0531000	55.188	65.0697	52.7238	147.544	75.3119	72.726	57.6605	98.5273	-0.774112	0.019518	0.283831	-	5	26366391	26367073	+	683	protein_coding	Protein of unknown function DUF584 family protein	-
Os04g0612100	58.3719	48.2775	40.4843	20.3844	30.334	27.6175	49.0446	26.1119	0.908725	0.0195275	0.283831	-	4	31041248	31043581	-	1438	protein_coding	Conserved hypothetical protein	-
Os01g0879200	105.069	70.3172	117.687	158.222	125.52	155.578	97.6912	146.44	-0.582809	0.0195349	0.283831	Disease-resistance response gene/DRR206	1	38148684	38149534	+	851	protein_coding	Plant disease resistance response protein domain containing protein	-
Os02g0586400	926.521	787.133	647.75	960.007	1024.03	958.326	787.135	980.789	-0.318129	0.0195434	0.283831	small GTP-binding protein OsRab2A2	2	22599446	22602113	+	1110	protein_coding	Similar to Small GTP-binding protein	Ras
novel.1553	32.9005	36.7329	37.6599	43.6808	71.128	75.4877	35.7644	63.4322	-0.82581	0.0195552	0.283831	-	9	20729758	20731484	-	1580	-	-	-
Os04g0593400	1994.2	1764.23	2127.78	1408.46	1713.35	1750.03	1962.07	1623.95	0.273103	0.0195614	0.283831	-	4	30001534	30002419	+	486	protein_coding	Similar to OSIGBa0142I02-OSIGBa0101B20.20 protein	-
Os08g0433200	758.835	783.985	855.82	647.446	676.762	678.469	799.547	667.559	0.260859	0.0195738	0.283843	-	8	21010736	21013557	+	1276	protein_coding	Conserved hypothetical protein	-
Os02g0698100	157.073	131.189	144.99	102.893	111.922	88.3759	144.418	101.063	0.516796	0.0195967	0.284008	-	2	28704731	28706214	-	1484	protein_coding	Galactose oxidase, central domain containing protein	DUF295
Os12g0244200	174.054	222.496	190.182	233.935	299.156	255.001	195.578	262.697	-0.424896	0.0196107	0.284042	-	12	7992997	7994722	-	650	protein_coding	Ribosomal protein L37, mitochondrial domain containing protein	-
Os01g0833150	107.192	87.1094	80.9687	123.277	168.406	118.755	91.7567	136.813	-0.576	0.0196307	0.284164	-	1	35682337	35682777	+	441	protein_coding	Similar to predicted protein	-
novel.1465	185.729	136.436	161.937	114.541	100.416	124.279	161.368	113.078	0.51132	0.0196486	0.284256	-	9	4049760	4052575	+	2386	-	-	-
Os05g0145400	37.1458	36.7329	32.9524	75.7134	65.898	46.0291	35.6103	62.5468	-0.812233	0.0196788	0.284523	VIN3-LIKE 3, VERNALIZATION INSENSITIVE 3-LIKE 4, VERNALIZATION INSENSITIVE 3-LIKE 1	5	2612817	2617247	-	2725	protein_coding	PHD, FNIII, and VID domains containing protei	fn3
Os04g0514400	32.9005	26.2378	32.9524	49.5049	57.53	56.1555	30.6969	54.3968	-0.823987	0.0197279	0.285066	-	4	25701024	25703247	+	1391	protein_coding	Peptidoglycan binding-like domain containing protein	PG_binding_1
Os05g0273800	352.354	318.002	253.263	499.902	397.48	342.457	307.873	413.28	-0.425835	0.019768	0.285284	-	5	11114550	11116305	-	1215	protein_coding	Similar to Soluble epoxide hydrolase	-
Os04g0617350	241.978	224.595	207.129	142.691	172.59	183.196	224.568	166.159	0.433496	0.0197913	0.285284	-	4	31357541	31357847	+	307	protein_coding	Similar to H0313F03.3 protein	Auxin_inducible
Os07g0687700	2373.08	2427.52	2457.31	2061.73	2183	2094.32	2419.3	2113.02	0.195492	0.0197979	0.285284	b-ZIP TRANSCRIPTION FACTOR 63	7	29213488	29217245	+	2012	protein_coding	Similar to Transcription factor HBP-1b(C38) (Fragment)	bZIP_1
Os06g0704700	809.777	769.292	740.958	809.551	1033.45	991.467	773.342	944.822	-0.289006	0.0197999	0.285284	-	6	29762530	29766745	-	2195	protein_coding	NAD(P)-binding domain containing protein	-
Os11g0578500	188.913	160.575	160.054	107.746	122.382	134.405	169.847	121.511	0.481826	0.0198064	0.285284	DnaJ domain protein C77	11	21839186	21843540	+	3756	protein_coding	Heat shock protein DnaJ family protein	DnaJ
Os11g0157701	54.1267	47.228	64.9633	37.8567	30.334	23.9351	55.4393	30.7086	0.85565	0.0198129	0.285284	-	11	2794074	2794750	+	677	protein_coding	Hypothetical conserved gene	-
Os08g0202300	209.078	218.298	150.639	319.355	257.316	226.463	192.672	267.711	-0.476233	0.019832	0.285392	-	8	5942660	5960134	+	8970	protein_coding	Hypothetical conserved gene	Pkinase_Tyr
Os10g0469100	42.4523	66.1192	74.3782	112.599	114.014	74.5672	60.9832	100.393	-0.714424	0.0198703	0.285736	-	10	17345537	17350070	+	3830	protein_coding	Hypothetical protein	LRRNT_2
Os11g0257800	41.391	39.8814	63.0803	11.6482	18.828	36.8233	48.1176	22.4332	1.09775	0.0198792	0.285736	-	11	8532272	8554283	-	1891	protein_coding	Hypothetical protein	-
Os05g0207700	30.7779	50.3765	17.8884	63.0945	66.944	57.0761	33.0143	62.3715	-0.923051	0.0199318	0.286324	-	5	6666500	6671949	-	2168	protein_coding	Similar to Serine/threonine-protein kinase PBS1 (EC 2.7.1.37) (AvrPphB susceptible protein 1)	Pkinase_Tyr
Os05g0306000	956.238	961.352	947.145	728.984	810.649	859.824	954.912	799.819	0.255451	0.0200384	0.287687	-	5	13840559	13848909	-	1762	protein_coding	GOLD domain containing protein	-
Os05g0410200	856.475	1061.06	1303.03	974.567	731.153	784.336	1073.52	830.019	0.371566	0.0200707	0.287982	Hsr203j	5	20038069	20039445	+	1377	protein_coding	Alpha/beta hydrolase fold-3 domain containing protein	Abhydrolase_3
Os10g0412600	630.416	665.39	761.671	594.059	555.426	531.176	685.826	560.22	0.292799	0.0200894	0.288081	-	10	14395000	14397752	+	1527	protein_coding	Conserved hypothetical protein	-
Os12g0235600	440.442	541.548	510.291	422.248	357.732	406.897	497.427	395.626	0.329922	0.0201209	0.288226	-	12	7409322	7411885	+	1552	protein_coding	Conserved hypothetical protein	-
Os01g0857200	108.253	134.337	130.868	99.9805	72.1739	79.1701	124.486	83.7748	0.571108	0.020123	0.288226	-	1	37034026	37035656	-	1195	protein_coding	Di-trans-poly-cis-decaprenylcistransferase family protein	Prenyltransf
Os06g0728000	10868.8	10886.6	9637.16	11204.6	13410.8	12006.2	10464.2	12207.2	-0.222284	0.0201487	0.288426	High mobility group protein B1, High mobility group subgroup B protein 1, high mobility group B1	6	30993280	30995120	+	1002	protein_coding	HMG1 protein (HMGB1)	HMG_box
Os03g0244950	504.121	421.903	757.905	386.332	394.342	452.926	561.31	411.2	0.449858	0.0201764	0.288653	-	3	7669855	7670370	-	516	protein_coding	Heat shock protein DnaJ, N-terminal domain containing protein	DnaJ
Os07g0150700	2577.92	2159.89	2204.98	2083.09	1942.42	1846.69	2314.26	1957.4	0.241515	0.0201984	0.288799	CALCINEURIN B-LIKE PROTEIN-INTERACTING PROTEIN KINASE 23	7	2643540	2647773	-	1891	protein_coding	Serine/threonine protein kinase, Pollination and drought stress responses, Reguration of potassium uptake by CBL1-CIPK23 comple	Pkinase
Os02g0654100	219.691	221.447	240.082	274.704	292.88	310.236	227.073	292.607	-0.365328	0.0202821	0.289827	-	2	26386501	26389528	+	1136	protein_coding	Similar to Enoyl-CoA hydratase	ECH
Os11g0245200	208.016	278.12	221.252	184.43	170.498	169.387	235.796	174.772	0.431593	0.0203653	0.29075	-	11	7797013	7802607	+	3196	protein_coding	Similar to leucine-rich repeat family protein / protein kinase family protein	Pkinase_Tyr
Os02g0725200	256.836	249.784	282.449	306.736	337.858	367.312	263.023	337.302	-0.358366	0.0203704	0.29075	SET protein 12	2	30144260	30148692	+	1931	protein_coding	SET domain containing protein	SET
Os06g0697000	5482.71	5835.28	4287.57	7291.78	5943.37	5888.04	5201.86	6374.4	-0.293428	0.0204056	0.291029	XYLOGLUCAN ENDOTRANSGLUCOSYDASE/HYDROLASE 10	6	29156457	29157883	-	1262	protein_coding	Similar to Xyloglucan endo-transglucosylase/hydrolase 1	-
Os09g0414900	16.9809	0	2.82449	16.5016	31.38	27.6175	6.6018	25.1664	-1.94054	0.0204137	0.291029	-	9	14828981	14830515	+	696	protein_coding	Similar to GASA5-like protein (Fragment)	-
Os05g0367000	157.073	147.981	152.522	189.283	208.154	215.416	152.526	204.284	-0.421712	0.0204383	0.291206	-	5	17626780	17629089	-	832	protein_coding	Similar to PHD finger-like domain protein 5A (Splicing factor 3B associated 14 kDa protein) (SF3b14b)	-
Os02g0712400	568.861	615.014	434.971	760.046	715.463	599.299	539.615	691.603	-0.358738	0.0204499	0.291206	-	2	29501312	29502455	-	1144	protein_coding	Similar to H0721B11.1 protein	-
Os09g0248900	369.335	373.626	209.012	287.322	177.82	170.308	317.324	211.817	0.581717	0.0205006	0.291758	-	9	3719068	3730935	-	3074	protein_coding	Myb/SANT-like domain domain containing protein	2OG-FeII_Oxy
Os05g0435800	643.152	731.509	818.16	646.476	514.632	595.617	730.941	585.575	0.320008	0.0205409	0.292028	Subtilisin 47, SUBTILISIN 47	5	21325749	21328295	-	2547	protein_coding	Similar to Subtilisin-like protease	Peptidase_S8
Os03g0743650	984.893	1025.37	801.213	1327.9	1155.83	1011.72	937.16	1165.15	-0.314583	0.0205434	0.292028	-	3	30519650	30521125	-	1476	protein_coding	Conserved hypothetical protein	-
Os04g0688600	0	0	0.941496	7.76547	1.046	9.20582	0.313832	6.00576	-4.04984	0.0206841	1	class III peroxidase 63	4	35221653	35223996	-	2254	protein_coding	Peroxidase (EC 1.11.1.7)	-
Os04g0644800	40.3297	50.3765	42.3673	62.1238	74.2659	81.9318	44.3578	72.7738	-0.715301	0.0207174	0.294285	CYSTATHIONINE B-SYNTHASE DOMAIN CONTAINING CHLORIDE CHANNEL PROTEIN 5	4	32824363	32825367	+	606	protein_coding	Similar to Chloride channel-like protein Osclc	-
Os07g0223400	1243.85	1270.96	1388.71	1425.93	1609.79	1555.78	1301.17	1530.5	-0.233674	0.0207262	0.294285	ADP-ribosylation factor 1, ADP-ribosylation factor 4, ADP-ribosylation factor A1d	7	6822700	6825665	+	878	protein_coding	Similar to ADP-ribosylation factor 1	Arf
Os03g0167500	665.44	701.073	712.713	544.554	569.024	612.187	693.075	575.255	0.268722	0.0208118	0.295252	receptor-like membrane Ring-H2 3, receptor homology region-transmembrane domain-RING-H2 (RMR) protein 1, ReMembR-H2 Protein 1	3	3646873	3651577	+	2385	protein_coding	Splicing isoform of OsRMR	-
Os12g0574700	376.764	372.576	502.759	316.443	294.972	350.742	417.367	320.719	0.380593	0.0208244	0.295252	-	12	23717571	23719674	-	2104	protein_coding	Similar to lectin-like receptor kinase 7	Pkinase
Os02g0817700	2058.94	1867.08	2191.8	2210.25	2466.47	2516.87	2039.27	2397.86	-0.233448	0.0208404	0.295252	3-ketoacyl-CoA thiolase, 3-ketoacyl-CoA thiolase-like protein	2	35080879	35085196	-	2044	protein_coding	Similar to 3-ketoacyl-CoA thiolase (Fragment)	Thiolase_N
Os02g0541300	24.4101	13.6436	9.41496	30.0912	40.794	34.0615	15.8229	34.9822	-1.1513	0.0208425	0.295252	-	2	20109037	20109343	+	307	protein_coding	Hypothetical conserved gene	-
Os09g0250700	711.076	640.202	622.329	719.277	889.099	802.748	657.869	803.708	-0.288875	0.0208673	0.295434	-	9	3855460	3862963	+	2578	protein_coding	ABC-1 domain containing protein	ABC1
novel.1270	146.46	171.07	152.522	185.401	215.476	235.669	156.684	212.182	-0.438089	0.0209279	0.29597	-	7	4109284	4113639	-	3258	-	-	-
Os11g0660400	1650.33	1707.55	1834.04	1571.54	1304.36	1506.07	1730.64	1460.66	0.244543	0.0209294	0.29597	OsWD40-191	11	26503050	26507799	-	4210	protein_coding	Hypothetical protein	WD40
Os01g0144800	123.112	83.9609	64.9633	70.8599	39.748	46.9497	90.6786	52.5192	0.784239	0.0209532	0.296137	-	1	2414271	2415072	+	802	protein_coding	Protein of unknown function DUF3681 domain containing protein	-
Os12g0175500	186.79	156.377	171.352	215.492	231.166	235.669	171.507	227.442	-0.407433	0.0209837	0.296396	GLUTAREDOXIN 27	12	3849391	3853357	-	1176	protein_coding	Similar to Glutaredoxin-like protein	-
Os01g0192600	430.891	502.716	288.098	378.567	258.362	187.799	407.235	274.909	0.56647	0.0210028	0.296495	pollen-specific protein SF21	1	4982182	4985143	-	1480	protein_coding	Ndr family protein	Ndr
Os12g0559200	892.559	646.499	582.786	1953.02	852.489	1206.88	707.282	1337.46	-0.919345	0.0210401	0.296817	LIPOXYGENASE 11	12	22854591	22860198	-	3420	protein_coding	Lipoxygenase (EC 1.13.11.12)	Lipoxygenase
Os11g0602500	333.25	343.19	301.279	395.068	420.492	404.136	325.906	406.565	-0.319663	0.0210498	0.296817	-	11	23181023	23182739	+	823	protein_coding	Similar to 40S ribosomal protein S9	S4
Os04g0512400	212.261	270.774	201.48	193.166	138.072	162.022	228.172	164.42	0.470813	0.0210692	0.296919	RING finger protein OsRFPHC-12, RING-HC protein 12	4	25611673	25615824	-	2399	protein_coding	Similar to Midline 1 protein (Tripartite motif protein 18)	BRCT
Os12g0622900	302.473	261.328	268.326	319.355	385.974	359.027	277.376	354.785	-0.355075	0.021087	0.296999	-	12	26599762	26604728	+	1642	protein_coding	Mov34/MPN/PAD-1 family protein	Mov34
Os10g0531400	25.4714	17.8417	24.4789	40.7687	52.3	37.7439	22.5973	43.6042	-0.944905	0.0211672	0.297757	TAU GLUTATHIONE S-TRANSFERASE 10	10	20645931	20646880	+	950	protein_coding	Glutathione S-transferase GST 30 (EC 2.5.1.18)	-
Os09g0515500	372.519	456.537	365.301	478.547	523	493.432	398.119	498.326	-0.324284	0.0211694	0.297757	-	9	20078193	20082633	+	2722	protein_coding	Translation initiation factor 2 related domain containing protein	GTP_EFTU
Os04g0653000	1668.37	1596.31	1339.75	1938.46	1832.59	1722.41	1534.81	1831.15	-0.255121	0.0211826	0.297757	EXTRA GLUME 2	4	33306468	33310169	+	1132	protein_coding	Jasmonic acid (JA) signalling repressor, Regulation of spikelet developmen	Zim
Os04g0309400	913.785	1159.71	1294.56	949.329	820.063	933.47	1122.68	900.954	0.317686	0.0211894	0.297757	-	4	14003852	14005995	-	1815	protein_coding	Conserved hypothetical protein	-
Os03g0231000	607.068	531.053	497.11	683.362	729.061	607.584	545.077	673.336	-0.304976	0.021268	0.298649	HOMEOBOX GENE 19	3	6931709	6932134	+	426	protein_coding	Conserved hypothetical protein	-
Os10g0442700	54.1267	59.8221	50.8408	33.0033	31.38	30.3792	54.9299	31.5875	0.797611	0.0212772	0.298649	-	10	15918244	15926032	+	4530	protein_coding	Similar to Protein serine/threonine kinase (Protein kinase)	PPR
Os06g0656300	270.633	270.774	434.971	227.14	213.384	261.445	325.46	233.99	0.477082	0.0213394	0.29935	-	6	26937180	26940953	+	975	protein_coding	Uncharacterised protein family UPF0497, trans-membrane plant subgroup domain containing protein	-
Os05g0330700	18.0422	13.6436	2.82449	29.1205	33.472	26.6969	11.5035	29.7631	-1.38354	0.0213661	0.299416	-	5	15471101	15471859	-	759	protein_coding	Hypothetical gene	-
Os02g0259900	1024.16	1181.75	1584.54	1211.41	744.751	875.474	1263.48	943.88	0.420946	0.0213732	0.299416	-	2	9021454	9023102	+	1555	protein_coding	Conserved hypothetical protein	-
Os04g0430600	97.6403	113.347	99.7986	219.375	158.992	103.105	103.595	160.491	-0.630809	0.0213807	0.299416	-	4	21350888	21353253	+	1384	protein_coding	Similar to OSIGBa0160I14.1 protein	-
Os07g0231400	213.323	152.179	185.475	240.73	226.982	277.095	183.659	248.269	-0.435901	0.0214145	0.299596	aromatic and neutral amino acid transporter 1	7	7310637	7313002	+	1339	protein_coding	Similar to aromatic and neutral amino acid transporter	Aa_trans
Os08g0206600	85.9659	88.1589	91.3252	121.336	141.21	119.676	88.4833	127.407	-0.524252	0.0214242	0.299596	-	8	6218688	6224037	+	2109	protein_coding	Similar to AICARFT/IMPCHase bienzyme family protein	-
novel.190	1031.59	1090.44	901.012	1320.13	1223.82	1102.86	1007.68	1215.6	-0.27098	0.0214303	0.299596	-	10	11079947	11087276	+	3023	-	-	-
novel.853	108.253	85.0104	106.389	66.9772	47.07	76.4083	99.8843	63.4852	0.650673	0.0214599	0.299601	-	4	17102327	17107009	+	2282	-	PF15628:RRM in Demeter	-
Os04g0600200	50.9427	40.9309	229.725	38.8274	27.196	20.2528	107.2	28.7587	1.8998	0.0214638	0.299601	ALTERNATIVE OXIDASE 1A	4	30287197	30289860	-	1471	protein_coding	Homodimeric diiron-carboxylate protein, Cyanide-resistant respiration in mitochondria, Reactive oxygen species (ROS) scavengin	AOX
Os07g0561300	3.18392	0	1.88299	11.6482	8.36799	9.20582	1.68897	9.74067	-2.52781	0.0214681	0.299601	F-box protein 396	7	22411227	22413069	-	1145	protein_coding	Cyclin-like F-box domain containing protein	-
Os02g0784900	57.3106	51.426	57.4313	93.1857	86.8179	78.2495	55.3893	86.0844	-0.635033	0.0214795	0.299601	-	2	33321822	33322539	-	718	protein_coding	RmlC-like jelly roll fold domain containing protein	Cupin_3
Os12g0242500	597.516	387.27	458.509	463.987	306.478	236.59	481.098	335.685	0.519328	0.0215119	0.299642	-	12	7892375	7893898	+	1524	protein_coding	Conserved hypothetical protein	-
Os02g0224400	584.78	513.211	602.558	464.958	462.332	463.973	566.85	463.754	0.290069	0.021512	0.299642	-	2	6985342	6993456	+	1951	protein_coding	Similar to Xaa-Pro dipeptidase (EC 3.4.13.9) (X-Pro dipeptidase) (Proline dipeptidase) (Prolidase) (Imidodipeptidase)	Peptidase_M24
Os06g0232000	3142.53	3074.02	2328.32	3555.62	3640.08	3175.09	2848.29	3456.93	-0.279619	0.0215192	0.299642	-	6	6816406	6819804	-	3399	protein_coding	Similar to Pro-resilin	-
Os03g0800400	331.128	302.259	372.833	227.14	285.558	263.286	335.407	258.661	0.376419	0.0215329	0.299663	-	3	33385135	33387239	-	1878	protein_coding	Protein of unknown function DUF1618 domain containing protein	-
Os06g0132300	79.598	44.0795	59.3143	83.4788	122.382	91.1376	60.9973	98.9995	-0.697746	0.0215708	0.299936	-	6	1731821	1732565	-	745	protein_coding	Conserved hypothetical protein	-
Os04g0310500	587.964	590.875	561.132	727.042	708.142	654.534	579.99	696.573	-0.264244	0.0215887	0.299936	-	4	14062656	14068023	-	5279	protein_coding	NADH dehydrogenase [ubiquinone] (complex I), alpha subcomplex, subunit 2 domain containing protein	-
Os10g0562700	557.186	566.736	575.254	444.573	513.586	428.071	566.392	462.077	0.294849	0.0215892	0.299936	rolled and erect leaf 2	10	22198336	22202335	-	2708	protein_coding	DUF630 and DUF632 domains containing protein, Control of leaf rollin	-
Os08g0408500	3743.23	3121.25	3712.32	3302.27	2825.24	2769.11	3525.6	2965.54	0.249649	0.0216976	0.301271	ETHYLENE RESPONSE FACTOR 48	8	19547328	19548978	+	1651	protein_coding	Pathogenesis-related transcriptional factor and ERF domain containing protein	AP2
Os09g0127300	55.188	25.1883	32.0109	21.355	8.36799	19.3322	37.4624	16.3518	1.1881	0.0217357	0.301629	-	9	2083449	2086572	-	1611	protein_coding	NAD(P)-binding domain containing protein	Epimerase
Os08g0485000	336.434	247.685	222.193	414.482	365.054	309.316	268.771	362.95	-0.434462	0.0217485	0.301635	-	8	23969407	23970640	-	921	protein_coding	Similar to PHI-1	-
Os05g0395300	933.95	840.658	831.341	992.039	1153.74	982.261	868.65	1042.68	-0.263232	0.0218664	0.303099	cystathionine b-synthase domain containing protein OsCBSDUF1, CBS domain containing protein OsCBSDUF1	5	19232834	19240386	+	1894	protein_coding	Cystathionine beta-synthase, core domain containing protein	-
Os03g0221500	20.1648	32.5348	32.9524	13.5896	8.36799	14.7293	28.5507	12.229	1.21925	0.0219213	0.303515	-	3	6369452	6373704	+	2082	protein_coding	Glycoside hydrolase, family 17 protein	Glyco_hydro_17
Os11g0233800	645.275	655.944	587.494	572.704	517.77	339.695	629.571	476.723	0.401901	0.0219217	0.303515	RECEPTOR-LIKE CYTOPLASMIC KINASE 320	11	7104264	7110745	+	4182	protein_coding	Serine/threonine protein kinase-related domain containing protein	Pkinase
Os11g0444700	965.79	788.183	871.826	916.326	1144.32	1169.14	875.266	1076.6	-0.298742	0.0219335	0.303515	PB1 domain-containing protein	11	14705242	14706300	+	967	protein_coding	Octicosapeptide/Phox/Bem1p domain containing protein	-
Os10g0415900	474.404	558.34	507.467	423.218	399.572	428.071	513.404	416.954	0.299768	0.0219612	0.303726	HISTONE ACETYLTRANSFERASE HAG702	10	14549359	14555547	-	1691	protein_coding	Similar to General control of amino-acid synthesis 5-like 2 (Fragment)	Bromodomain
Os08g0195400	4573.17	4258.92	3820.59	6098.81	4832.52	4446.41	4217.56	5125.91	-0.281496	0.0220457	0.304285	-	8	5563255	5564422	-	1168	protein_coding	Protein of unknown function DUF3778 domain containing protein	-
novel.308	75.3528	52.4756	54.6068	45.6222	30.334	25.7763	60.8117	33.9108	0.842009	0.0220674	0.304285	-	11	17249947	17251661	+	1715	-	-	-
Os06g0140900	202.71	158.476	132.751	198.99	275.098	219.099	164.646	231.062	-0.489869	0.0220675	0.304285	-	6	2151949	2152584	-	636	protein_coding	Sigma factor, regions 3 and 4 domain containing protein	-
Os03g0835900	2093.96	1857.63	2243.59	1857.89	1774.01	1589.85	2065.06	1740.58	0.247059	0.0220694	0.304285	ferredoxin 3	3	35122475	35124341	+	855	protein_coding	Similar to Ferredoxin III, chloroplast precursor (Fd III)	Fer2
Os01g0290600	478.65	471.231	532.887	397.98	417.354	392.168	494.256	402.501	0.297378	0.0220749	0.304285	-	1	10509008	10510496	+	1489	protein_coding	Similar to isopenicillin N epimerase	Aminotran_5
Os01g0553400	283.369	284.418	304.103	209.668	254.178	209.893	290.63	224.579	0.373858	0.0220895	0.304285	F-box protein 17	1	20805805	20810162	+	1815	protein_coding	Cyclin-like F-box domain containing protein	-
Os01g0283600	683.482	564.637	732.484	526.111	599.358	413.341	660.201	512.937	0.365714	0.0220911	0.304285	-	1	10144374	10146312	+	981	protein_coding	Similar to Cinnamoyl CoA reductase	Epimerase
Os01g0106400	397.99	185.763	341.763	214.521	82.6339	106.788	308.506	134.648	1.19584	0.0221064	0.304285	-	1	327128	328450	-	1206	protein_coding	Similar to Isoflavone reductase homolog IRL (EC 1.3.1.-)	NmrA
Os03g0139100	2497.26	2456.91	2341.5	2687.82	2942.4	2741.49	2431.89	2790.57	-0.198482	0.0221134	0.304285	-	3	2142726	2145398	+	608	protein_coding	Similar to Ribosomal Pr 117 (Fragment)	-
Os12g0143100	1343.61	1280.4	1053.53	1362.84	1656.86	1452.68	1225.85	1490.79	-0.282591	0.0221396	0.304407	-	12	2118063	2120604	+	2542	protein_coding	Similar to GRF zinc finger family protein	-
Os02g0537700	1199.28	1035.87	937.73	1292.95	1412.1	1159.93	1057.63	1288.33	-0.284819	0.022147	0.304407	rice 2-Cys peroxiredoxin BAS1, chloroplast 2-Cys peroxiredoxin BAS1, 2-Cys Prx BAS1	2	19882081	19885745	+	1078	protein_coding	2-Cys peroxiredoxin (EC 1.11.1.15), Stomatal closure, Potassium deficiency toleranc	-
novel.1219	18.0422	6.29707	18.8299	34.9446	37.656	26.6969	14.3897	33.0992	-1.19537	0.0221688	0.304535	-	7	7237181	7255698	+	912	-	-	-
Os05g0374200	101.885	55.6241	117.687	58.241	51.254	55.2349	91.7322	54.91	0.741907	0.0221928	0.304695	CYTOKININ OXIDASE/DEHYDROGENASE 9	5	18032481	18035180	+	1836	protein_coding	Similar to Cytokinin dehydrogenase 2	FAD_binding_4
Os01g0771300	38.2071	48.2775	34.8354	83.4788	72.1739	51.5526	40.44	69.0685	-0.772743	0.0222218	0.30482	-	1	32547110	32547706	-	597	protein_coding	Hypothetical protein	-
Os03g0742400	1333	1251.02	1435.78	1145.41	1128.63	1158.09	1339.93	1144.04	0.228317	0.0222269	0.30482	MRS2/MGT family member 7	3	30453833	30456585	-	890	protein_coding	Similar to MRS2-7	-
Os03g0323900	156.012	137.486	169.469	114.541	122.382	88.3759	154.322	108.433	0.512337	0.0222968	0.305609	GPI-anchored non-specific lipid transfer protein 4, type G nsLTP 4, type G non-specific lipid transfer protein 4	3	11751959	11753399	+	693	protein_coding	Bifunctional inhibitor/plant lipid transfer protein/seed storage domain containing protein	-
Os01g0725000	70.0463	64.0202	41.4258	147.544	69.036	84.6936	58.4974	100.424	-0.783748	0.0223724	0.306473	-	1	30236130	30236776	+	517	protein_coding	Similar to H0402C08.3 protein	-
Os05g0582000	74.2915	51.426	76.2612	41.7394	41.84	36.8233	67.3263	40.1342	0.74871	0.0224048	0.306746	-	5	28957544	28958711	-	1168	protein_coding	Plant Basic Secretory Protein domain containing protein	-
Os04g0452700	9.55176	9.4456	9.41496	17.4723	27.196	25.7763	9.47078	23.4815	-1.30943	0.0224391	0.307044	monosaccharide transporter 1	4	22598600	22601272	+	1801	protein_coding	Similar to Monosaccharide transporter 1	Sugar_tr
Os03g0203800	486.079	492.221	451.918	643.564	579.484	532.096	476.739	585.048	-0.295569	0.0224833	0.307459	D-TYPE CYCLIN 5;3	3	5441845	5444188	-	1879	protein_coding	Cyclin D domain containing protein	-
Os01g0941800	23.3488	16.7922	35.7769	4.85342	17.782	2.76175	25.3059	8.46572	1.59958	0.0224945	0.307459	-	1	41384339	41386372	-	1878	protein_coding	Metallophosphoesterase domain containing protein	Metallophos
Os01g0513500	134.786	162.674	165.703	111.629	112.968	107.708	154.388	110.768	0.480349	0.0225335	0.307811	-	1	18130245	18131759	-	1515	protein_coding	Hypothetical gene	-
Os05g0120700	942.441	1054.76	1264.43	969.713	754.165	893.885	1087.21	872.588	0.317423	0.0225491	0.307811	-	5	1084753	1086017	+	1163	protein_coding	ATPase, P-type, K/Mg/Cd/Cu/Zn/Na/Ca/Na/H-transporter family protein	Cation_ATPase_C
Os01g0189700	7.42915	11.5446	13.181	2.91205	3.138	0.920582	10.7182	2.32354	2.2222	0.022558	0.307811	-	1	4789656	4795346	+	3582	protein_coding	Similar to cDNA clone:001-031-C06, full insert sequence	-
Os01g0234300	194.219	170.021	255.146	148.515	155.854	142.69	206.462	149.02	0.472967	0.0225837	0.30799	-	1	7429384	7430544	+	1161	protein_coding	Similar to Pectinesterase	-
Os03g0177100	780.061	937.213	961.268	734.808	681.992	785.257	892.847	734.019	0.28256	0.022603	0.308082	-	3	4087004	4089734	-	2667	protein_coding	Conserved hypothetical protein	-
novel.395	257.898	274.972	331.407	195.107	194.556	255.922	288.092	215.195	0.420612	0.0226374	0.308379	-	11	22790979	22792607	-	1167	-	-	-
Os10g0450000	76.4141	60.8716	40.4843	128.13	102.508	68.1231	59.2567	99.5871	-0.751567	0.0226648	0.308581	-	10	16385114	16386762	+	1649	protein_coding	Protein of unknown function DUF247, plant family protein	-
Os02g0285800	532.776	488.023	535.711	575.616	687.222	637.043	518.837	633.293	-0.286926	0.0226842	0.308674	-	2	10739451	10747067	+	2433	protein_coding	Similar to GTP-binding protein typA (Tyrosine phosphorylated protein A)	GTP_EFTU
Os01g0859200	667.562	633.905	584.669	1165.79	693.498	672.025	628.712	843.771	-0.424776	0.0227532	0.309441	-	1	37154448	37157448	+	1671	protein_coding	Alpha/beta hydrolase fold-1 domain containing protein	-
Os01g0924966	239.855	155.328	287.156	189.283	125.52	148.214	227.446	154.339	0.559968	0.0227695	0.30949	SMALL AUXIN-UP RNA 3	1	40526591	40527179	-	589	protein_coding	Auxin responsive SAUR protein family protein	Auxin_inducible
Os03g0388100	20.1648	24.1388	40.4843	57.2704	60.668	42.3468	28.2626	53.4284	-0.910062	0.0227888	0.309582	-	3	15479861	15482139	-	978	protein_coding	ATPase, P-type, K/Mg/Cd/Cu/Zn/Na/Ca/Na/H-transporter domain containing protein	HMA
Os01g0247700	329.005	644.4	852.054	249.466	304.386	381.121	608.486	311.658	0.965408	0.0228015	0.309583	-	1	8132699	8135454	-	2756	protein_coding	Similar to inner membrane transport protein	C4dic_mal_tran
Os02g0564100	2076.98	2150.45	2220.05	1852.07	1939.28	1828.28	2149.16	1873.21	0.198603	0.0228142	0.309584	-	2	21413884	21417195	+	1212	protein_coding	Similar to EL3 protein	PHD
Os07g0498400	268.511	280.219	241.023	500.873	301.248	294.586	263.251	365.569	-0.474388	0.0228636	0.310082	-	7	18688392	18692308	-	3828	protein_coding	Leucine-rich repeat, typical subtype domain containing protein	Pkinase
novel.917	89.1498	134.337	90.3837	58.241	70.082	73.6466	104.624	67.3232	0.634697	0.0228884	0.310246	-	4	8301325	8303748	-	2424	-	-	-
Os07g0545500	251.53	287.566	277.741	217.433	192.464	220.019	272.279	209.972	0.374185	0.0229247	0.310402	OsSTA198	7	21594798	21600723	-	3891	protein_coding	Similar to VMP4 protein	FH2
Os02g0792800	823.574	756.698	794.623	866.821	1002.07	959.247	791.632	942.712	-0.251767	0.0229252	0.310402	-	2	33688668	33690465	+	1798	protein_coding	Similar to Rieske iron-sulfur protein Tic55 precursor	-
Os05g0480500	15.9196	13.6436	17.8884	29.1205	29.288	41.4262	15.8172	33.2782	-1.0728	0.0229517	0.310418	-	5	23617639	23618310	+	672	protein_coding	Hypothetical protein	-
Os03g0180300	2711.64	2855.72	2669.14	2505.34	2362.91	2327.23	2745.5	2398.49	0.19486	0.0229517	0.310418	-	3	4203524	4210236	+	4317	protein_coding	Similar to Ataxin-2 C-terminal region family protein, expressed	-
Os07g0463400	446.81	383.072	384.131	505.726	499.988	487.909	404.671	497.874	-0.299554	0.023039	0.311427	-	7	16303025	16307421	+	1520	protein_coding	Similar to RES protein	-
Os02g0179100	201.648	174.219	157.23	227.14	244.764	233.828	177.699	235.244	-0.406026	0.0230844	0.311863	-	2	4384188	4387935	+	1064	protein_coding	Metal-dependent phosphohydrolase, HD region domain containing protein	-
novel.726	43.5136	55.6241	87.5592	36.886	31.38	35.9027	62.2323	34.7229	0.84454	0.0230967	0.311863	-	3	30203683	30204104	+	422	-	-	-
Os03g0381300	1742.67	1614.15	1912.18	1626.87	1389.09	1425.06	1756.33	1480.34	0.246848	0.023153	0.312451	-	3	15118428	15121526	-	1138	protein_coding	CS domain domain containing protein	-
Os03g0227800	40031.4	42703.6	39999.5	46962.7	45512.5	45159.2	40911.5	45878.1	-0.165306	0.0231923	0.312808	-	3	6754275	6756589	+	1833	protein_coding	Conserved hypothetical protein	-
Os08g0532400	794.919	757.747	834.166	682.391	656.888	671.104	795.611	670.128	0.247874	0.0232516	0.313379	MAJOR FACILITATOR SUPERFAMILY 4	8	26537672	26542835	+	2352	protein_coding	Similar to AT.I.24-7 protein	-
novel.411	265.327	207.803	267.385	214.521	138.072	182.275	246.838	178.289	0.468335	0.0232601	0.313379	-	12	34034	36777	+	1143	-	PF01876:RNase P subunit p30	-
Os02g0145500	127.357	144.833	154.405	93.1857	105.646	104.026	142.198	100.952	0.495558	0.0233139	0.313931	-	2	2516879	2519232	+	2239	protein_coding	Non-protein coding transcript	-
Os06g0638200	177.238	166.872	173.235	188.313	290.788	230.146	172.449	236.415	-0.453795	0.0234347	0.315241	-	6	25933564	25934923	+	435	protein_coding	Uncharacterised protein family UPF0047 domain containing protein	-
Os03g0824100	244.101	247.685	288.098	293.147	356.686	356.265	259.961	335.366	-0.36612	0.0234369	0.315241	plastid transcriptionally active chromosome protein 2	3	34610054	34614454	-	3169	protein_coding	Pentatricopeptide repeat protein, Regulation of chloroplast developmen	-
Os02g0200900	5473.16	5006.17	5059.6	7265.57	6173.49	5224.3	5179.64	6221.12	-0.264293	0.0234776	0.315303	F-box protein 72	2	5628122	5631254	-	2981	protein_coding	Hypothetical conserved gene	-
Os10g0550000	1441.26	1530.19	1526.17	1307.51	1279.26	1308.15	1499.2	1298.31	0.207604	0.0234837	0.315303	-	10	21558186	21563384	+	3673	protein_coding	Protein of unknown function DUF3741 domain containing protein	-
Os01g0516600	18.0422	14.6932	33.8939	25.2378	54.392	63.5202	22.2098	47.7166	-1.09664	0.0234915	0.315303	-	1	18284605	18288878	+	2387	protein_coding	Similar to Stable protein 1	-
Os01g0515300	107.192	86.0599	103.565	147.544	134.934	137.167	98.9389	139.882	-0.499216	0.023493	0.315303	-	1	18229321	18233091	+	3653	protein_coding	Similar to Leucine Rich Repeat family protein	Pkinase
Os01g0978400	265.327	265.526	311.635	376.625	381.79	319.442	280.829	359.286	-0.353434	0.0235068	0.315316	-	1	43244218	43245392	+	1175	protein_coding	NAD(P)-binding domain containing protein	Epimerase
Os04g0147600	32.9005	44.0795	71.5537	89.3029	79.4959	81.9318	49.5112	83.5769	-0.749471	0.0235226	0.315355	-	4	3310275	3312547	+	948	protein_coding	Hypothetical conserved gene	-
Os03g0299700	0	7.34658	62.1388	3.88274	3.138	5.52349	23.1618	4.18141	2.47074	0.0235582	0.31566	-	3	10518913	10520192	+	1280	protein_coding	Conserved hypothetical protein	-
Os04g0420700	122.05	164.773	128.044	72.8013	92.0479	114.152	138.289	93.0005	0.570505	0.0235951	0.315913	-	4	20811155	20812787	-	1633	protein_coding	Hypothetical protein	Pkinase
Os07g0570600	35.0231	25.1883	23.5374	13.5896	12.552	11.047	27.9163	12.3962	1.17037	0.0236066	0.315913	-	7	23001340	23002063	-	724	protein_coding	Cupredoxin domain containing protein	-
Os03g0134900	39.2684	12.5941	4.70748	8.73616	3.138	1.84116	18.8567	4.57177	2.04065	0.0236158	0.315913	PHI GLUTATHIONE S-TRANSFERASE 14	3	1938240	1939691	-	1297	protein_coding	Similar to Glutathione S-transferase GSTF14 (Fragment)	GST_C
Os04g0247500	501.998	502.716	557.366	604.736	620.278	663.74	520.693	629.584	-0.273556	0.0237058	0.316944	-	4	9562465	9564711	-	2035	protein_coding	Conserved hypothetical protein	-
Os11g0549670	258.959	247.685	264.561	212.58	196.648	186.878	257.068	198.702	0.372122	0.0237405	0.317235	-	11	20386256	20388954	-	2136	protein_coding	Similar to Aspartate-semialdehyde dehydrogenase	-
Os02g0760000	577.351	473.33	570.547	447.485	430.952	437.277	540.409	438.571	0.301515	0.023762	0.317349	DnaJ domain protein C22	2	32001621	32004050	-	1043	protein_coding	Similar to chaperone protein dnaJ	DnaJ
Os11g0533800	1378.64	1451.47	1737.06	1228.89	1202.9	1370.75	1522.39	1267.51	0.264565	0.0238058	0.317761	F-box protein 602	11	19449011	19453827	-	2228	protein_coding	Cyclin-like F-box domain containing protein	-
Os04g0227500	125.234	95.5055	190.182	87.3616	93.0939	86.5347	136.974	88.9967	0.625369	0.023823	0.317763	-	4	8528512	8533136	+	1088	protein_coding	DSBA oxidoreductase family protein	-
Os01g0815100	454.239	429.25	458.509	361.094	364.008	370.074	447.333	365.059	0.293351	0.0238417	0.317763	-	1	34664064	34665591	-	1460	protein_coding	Hypothetical conserved gene	-
Os10g0388200	314.147	311.705	294.688	376.625	470.7	338.774	306.847	395.366	-0.364622	0.0238448	0.317763	F-box protein 549	10	12815755	12818849	-	1585	protein_coding	Kelch-type beta propeller domain containing protein	Kelch_1
Os07g0541200	94.4563	67.1687	180.767	94.1564	47.07	46.0291	114.131	62.4185	0.872924	0.0238744	0.317984	-	7	21368384	21374650	-	2101	protein_coding	Similar to receptor-like serine-threonine protein kinase	Pkinase
Os04g0624600	2985.46	2768.61	2609.83	2490.78	2470.65	2259.11	2787.97	2406.84	0.212017	0.0239295	0.318377	SOLUBLE STARCH SYNTHASE IIIB	4	31751600	31759420	-	4278	protein_coding	Starch synthase, Starch biosynthesi	Glycos_transf_1
Os12g0572300	91.2724	97.6045	71.5537	86.3909	115.06	239.351	86.8102	146.934	-0.762488	0.0239419	0.318377	-	12	23584169	23585132	-	673	protein_coding	Similar to Pre-mRNA splicing factor (Fragment)	-
Os08g0200300	6330.7	4518.15	4101.16	6167.73	7307.35	5453.53	4983.33	6309.54	-0.340467	0.0239429	0.318377	PSII subunit PsbR3, photosystem II subunit PsbR3	8	5806463	5808326	-	710	protein_coding	Similar to Photosystem II 10 kDa polypeptide (Fragment)	-
Os09g0328800	188.913	192.061	258.912	147.544	154.808	166.625	213.295	156.326	0.449852	0.0240478	0.319565	-	9	9769146	9773105	+	1392	protein_coding	Hypothetical conserved gene	-
novel.1452	252.591	203.605	250.438	275.674	330.536	312.077	235.545	306.096	-0.376986	0.0240583	0.319565	-	8	27547814	27549217	-	1328	-	PF00249:Myb-like DNA-binding domain	Myb_DNA-binding
Os12g0612100	1162.13	1238.42	1274.79	885.264	1093.07	1088.13	1225.11	1022.15	0.261601	0.0240721	0.319575	-	12	25888964	25892988	-	1792	protein_coding	Conserved hypothetical protein	-
Os12g0209200	3.18392	2.09902	11.298	0	1.046	0	5.52697	0.348666	3.98746	0.0240816	1	B-box-containing protein 30	12	5699790	5702413	+	792	protein_coding	Similar to CONSTANS-LIKE a	zf-B_box
novel.283	1728.87	1752.68	1840.63	1568.63	1405.82	1601.81	1774.06	1525.42	0.217632	0.0241289	0.320156	-	11	5129554	5132274	+	1694	-	-	-
Os03g0797500	10.6131	3.14853	1.88299	50.4756	6.276	8.28524	5.21487	21.6789	-2.06771	0.0241632	0.320437	-	3	33226461	33228543	-	1387	protein_coding	Similar to Indole-3-glycerol phosphate lyase (Fragment)	-
Os07g0638300	151.767	157.427	137.458	226.169	193.51	182.275	148.884	200.652	-0.431331	0.0241825	0.320519	-	7	26548836	26550044	+	998	protein_coding	Similar to 1-Cys peroxiredoxin	-
Os08g0268000	529.592	504.815	600.675	464.958	424.676	443.721	545.027	444.451	0.294852	0.0242184	0.320673	-	8	10221804	10222906	-	964	protein_coding	Conserved hypothetical protein	-
Os05g0171900	987.016	704.222	702.356	595.029	641.198	660.057	797.865	632.095	0.335348	0.0242202	0.320673	GLYOXALASE I-6	5	4301546	4306024	+	2160	protein_coding	Glyoxalase/bleomycin resistance protein/dioxygenase domain containing protein	Glyoxalase
Os04g0601700	1012.49	899.431	778.618	1049.31	1150.6	1054.07	896.845	1084.66	-0.274843	0.0242387	0.320697	-	4	30374702	30377053	-	664	protein_coding	Similar to Vacuolar ATP synthase subunit G 1 (EC 3.6.3.14) (V-ATPase G subunit 1) (Vacuolar proton pump G subunit 1)	-
Os07g0688500	352.354	400.913	389.78	309.648	274.052	324.045	381.016	302.582	0.331744	0.0242543	0.320697	-	7	29254446	29259496	+	2222	protein_coding	Similar to Poly	-
Os05g0513350	227.12	299.111	249.497	194.137	196.648	198.846	258.576	196.543	0.395472	0.0242613	0.320697	-	5	25456387	25456876	+	389	protein_coding	Similar to predicted protein	-
Os08g0506000	303.534	293.863	402.96	278.586	189.326	268.81	333.452	245.574	0.441055	0.0243069	0.321126	-	8	25023316	25026380	+	1792	protein_coding	Ovarian tumour, otubain domain containing protein	OTU
Os12g0608700	1.06131	0	0	3.88274	3.138	9.20582	0.353769	5.40885	-3.89807	0.0243769	1	-	12	25712030	25712683	-	654	protein_coding	Gnk2-homologous domain domain containing protein	-
Os05g0177500	55.188	47.228	79.0857	35.9153	38.702	29.4586	60.5006	34.692	0.807775	0.0244024	0.322214	-	5	4626474	4628310	-	1837	protein_coding	UDP-glucuronosyl/UDP-glucosyltransferase family protein	UDPGT
Os04g0146800	222.875	231.942	262.678	156.28	146.44	220.019	239.165	174.246	0.455377	0.0244714	0.322521	-	4	3274018	3274628	+	216	protein_coding	Similar to SDP1 (SUGAR-DEPENDENT1); triacylglycerol lipase	-
Os01g0678600	356.599	262.378	245.731	374.684	424.676	340.615	288.236	379.992	-0.399274	0.0244742	0.322521	-	1	27922318	27924335	+	1352	protein_coding	Ribosomal protein S20 family protein	-
Os04g0576800	1006.12	995.986	1136.39	915.355	837.845	896.647	1046.16	883.282	0.244403	0.0244762	0.322521	-	4	29071818	29076269	+	2434	protein_coding	Similar to predicted protein	-
Os07g0290800	117.805	92.357	103.565	139.779	166.314	137.167	104.576	147.753	-0.497702	0.0244783	0.322521	-	7	11268929	11273490	+	1065	protein_coding	Tic22-like family protein	-
Os10g0388900	123.112	147.981	183.592	88.3322	114.014	112.311	151.562	104.886	0.533431	0.0245057	0.322709	-	10	12867952	12869919	-	992	protein_coding	Conserved hypothetical protein	-
Os08g0447300	681.359	707.371	838.873	605.707	512.54	671.104	742.534	596.45	0.315802	0.0245419	0.323013	-	8	21842124	21846897	-	1596	protein_coding	Similar to serine esterase family protein	-
Os01g0693800	291.859	209.902	264.561	343.622	374.468	291.825	255.441	336.638	-0.397042	0.0245608	0.323079	-	1	28654048	28655948	-	1901	protein_coding	Similar to Threonine synthase, chloroplast precursor (EC 4.2.3.1) (TS)	PALP
Os02g0607700	176.177	178.417	155.347	279.557	207.108	204.369	169.98	230.345	-0.439546	0.0245733	0.323079	-	2	23829191	23834725	-	1123	protein_coding	Short-chain dehydrogenase/reductase SDR domain containing protein	adh_short
Os06g0726400	4541.33	4296.7	4499.41	4127.35	3801.16	3805.69	4445.81	3911.4	0.184767	0.0246581	0.324019	STARCH BRANCHING ENZYME 1	6	30897378	30905803	-	4871	protein_coding	Branching enzyme-I precursor (Starch-branching enzyme I) (1,4-alpha- glucan branching enzyme I)	-
Os09g0460100	510.489	490.122	362.476	371.772	371.33	308.395	454.362	350.499	0.373887	0.024688	0.324238	-	9	17399884	17401177	+	1163	protein_coding	Conserved hypothetical protein	-
Os02g0186900	409.665	338.992	444.386	560.085	448.734	502.638	397.681	503.819	-0.340878	0.0247482	0.324749	-	2	4826405	4828206	+	1709	protein_coding	Cytochrome P450 family protein	p450
Os06g0103500	1535.71	1603.65	1538.41	1730.73	1886.98	1771.2	1559.26	1796.3	-0.204035	0.0247746	0.324749	-	6	227847	232637	+	2655	protein_coding	Similar to Acyl-coenzyme A oxidase 1, peroxisomal (EC 1.3.3.6) (AOX 1) (Long- chain acyl-CoA oxidase) (AtCX1)	-
Os09g0357250	568.861	652.796	643.042	523.199	467.562	539.461	621.566	510.074	0.284789	0.0247793	0.324749	-	9	11530868	11533560	-	2627	protein_coding	Conserved hypothetical protein	-
Os03g0694700	95.5176	104.951	90.3837	137.837	173.636	112.311	96.9508	141.261	-0.541528	0.0247799	0.324749	-	3	27820011	27822893	-	580	protein_coding	Similar to PIF-like orf1	-
Os06g0708600	3069.3	2971.17	2911.11	3386.72	3380.67	3356.44	2983.86	3374.61	-0.177635	0.0248292	0.324897	-	6	29976876	29977647	+	772	protein_coding	Zinc finger, C2H2-like domain containing protein	-
Os05g0567500	175.116	209.902	194.89	158.222	114.014	149.134	193.303	140.457	0.459017	0.0248321	0.324897	AlkA	5	28251313	28256757	-	3335	protein_coding	HhH-GPD domain domain containing protein	HhH-GPD
Os02g0125566	136.909	131.189	162.879	131.042	86.8179	60.7584	143.659	92.8729	0.631346	0.0248606	0.324897	-	2	1341984	1343904	-	1210	protein_coding	Hypothetical protein	-
Os05g0589200	48.8201	59.8221	32.9524	69.8893	70.082	94.82	47.1982	78.2637	-0.735336	0.0248648	0.324897	SIGMA FACTOR 3	5	29341476	29344660	+	1428	protein_coding	RNA polymerase sigma factor, region 2 domain containing protein	Sigma70_r2
Os10g0561600	13.797	11.5446	17.8884	40.7687	24.058	29.4586	14.41	31.4284	-1.12188	0.0248714	0.324897	-	10	22150511	22151218	+	708	protein_coding	Hypothetical conserved gene	-
Os02g0591900	2907.98	3082.41	2823.55	2641.23	2500.98	2580.39	2937.98	2574.2	0.190489	0.0248853	0.324897	-	2	22892318	22897425	+	3697	protein_coding	Protein kinase, catalytic domain domain containing protein	Pkinase
Os06g0172800	192.097	212.001	244.789	255.29	287.65	305.633	216.296	282.858	-0.385718	0.0248911	0.324897	-	6	3675795	3679085	-	2778	protein_coding	Similar to alkaline alpha galactosidase 2	-
[truncated: 27,827 more rows]

## Sheet: Dongjin vs voz2_deg
gene_id	Dongjin_1 (WT)	Dongjin_2(WT)	Dongjin_3(WT)	voz2_1	voz2_2	voz2_3	Dongjin	voz2	log2FoldChange	pvalue	padj	gene_name	gene_chr	gene_start	gene_end	gene_strand	gene_length	gene_biotype	gene_description	tf_family
[truncated: 29,956 more rows]
